# Supplementary material for: MCM10, a novel YAP1/TEAD4 target, drives gastric cancer progression by bridging DNA replication to stemness acquisition
Source: Mol Cancer. 2026 Feb 27;25:87. doi: 10.1186/s12943-026-02623-8 (PMC13049980; doi:10.1186/s12943-026-02623-8)
Supplement: Supplementary file 2 — Supplementary Material 2 [file 12943_2026_2623_MOESM2_ESM.xlsx]

## Sheet: Contents
Supplementary Table Legends
Table S1. siRNAs adopted in this work.
Table S2. shRNAs adopted in this work.
Table S3. Plasmids adopted in this work.
Table S4. Antibodies adopted for western blot assay.
Table S5. Antibodies adopted for immunohistochemistry staining.
Table S6. IHC score of MCM10 and TEAD4 in Hong Kong cohort
Table S7. RNA-seq results.
Table S8. Gene markers for Seurat cluster annoation
Table S9. Parameters of the molecular docking procedure.
Table S10. information of the compound library and outcomes of molecular docking.
Table S11. Potential binding partners of MCM10 identified by CO-IP/MS

## Sheet: Table S1
Table S1. siRNAs adopted in this work.
Name	Sequence (5' - 3')
siMCM10-1 sense	GAACGGGACGGAAUGCUAAUU
siMCM10-1 antisense	AAUUAGCAUUCCGUCCCGUUC
siMCM10-2 sense	GGAGGUGUGUUUAUCUAUCUU
siMCM10-2 antisense	AAGAUAGAUAAACACACCUCC
siTEAD4-1 sense	CCGCCAAAUCUAUGACAAATT
siTEAD4-1 antisense	UUUGUCAUAGAUUUGGCGGTT
siTEAD4-2 sense	CCACGAAGGUCUGCUCUUUTT
siTEAD4-2 antisense	AAAGAGCAGACCUUCGUGGTT
siYAP1-1 sense	CAGGTGATACTATCAACCAAA
siYAP1-1 anti sense	UUUGGUUGAUAGUAUCACCUG
siYAP1-2 sense	CCGGGATGTCTCAGGAATTGA
siYAP1-2 anti sense	UCAAUUCCUGAGACAUCCCGG

## Sheet: Table S2
Table S2. shRNAs adopted in this work.
Name	Target sequence (5' - 3')
shMCM10-1	TCATCCTCAGAAGGTCTTAAT
shMCM10-2	GGACTTAACAGATGAAGAAGA

## Sheet: Table S3
Table S3. Plasmids adopted in this work.
Name	Full name	Cat. No.	Company
MCM10	MCM10 (NM_018518) Human Tagged ORF Clone	RC210997	Origene
TEAD4	TEAD4 (NM_003213) Human Tagged ORF Clone	RC219686	Origene

## Sheet: Table S4
Table S4. Antibodies adopted for western blot assay.
Antibody	Dilution	Cat. No.	Company
MCM10	1:1000	PA5-100043	Invitrogen
p21	1:1000	#2947	Cell Signaling Technology
p27	1:1000	#3688	Cell Signaling Technology
pRb (Ser807/811)	1:1000	#9308	Cell Signaling Technology
CDK4	1:1000	#12790	Cell Signaling Technology
CDK6	1:1000	#3136	Cell Signaling Technology
cleaved-PARP	1:1000	#9541	Cell Signaling Technology
p-ATM	1:1000	#2873	Cell Signaling Technology
ATM	1:1000	#5883	Cell Signaling Technology
p-ATR	1:1000	#2853	Cell Signaling Technology
ATR	1:1000	#13934	Cell Signaling Technology
p-CHK1	1:1000	#2348	Cell Signaling Technology
CHK1	1:1000	#2360	Cell Signaling Technology
γ-H2AX	1:1000	#9718	Cell Signaling Technology
CD44	1:1000	ab157107	Abcam
Nanog	1:1000	#4903	Cell Signaling Technology
KLF4	1:1000	A6640	Abclonal
SOX2	1:1000	14-9811-82	Life technology
active-β-catenin	1:1000	#8814	Cell Signaling Technology
c-Myc	1:1000	#9402	Cell Signaling Technology
Cyclin D1	1:1000	#55506	Cell Signaling Technology
YAP1	1:1000	ab52771	Abcam
TEAD4	1:1000	HPA056896	Sigma-Aldrich
β-actin	1:2000	YM3028	Immunoway
HRP Rabbit Anti-Mouse IgG	1:2000	P0260	Dako
HRP Goat Anti-Rabbit IgG	1:2000	P0448	Dako

## Sheet: Table S5
Table S5. Antibodies adopted for immunohistochemistry staining.
Antibody	Dilution	Cat. No.	Company
MCM10	1:100	PA5-100043	Invitrogen
TEAD4	1:100	HPA056896	Sigma-Aldrich
Ki-67	1:200	ab15580	Abcam
CD44	1:100	ab157107	Abcam
active β-catenin	1:100	#8814	Cell Signaling Technology
HRP Rabbit Anti-Mouse IgG	1:1000	P0260	Dako
HRP Goat Anti-Rabbit IgG	1:2000	P0448	Dako

## Sheet: Table S6
Table S6. IHC score of MCM10 and TEAD4 in Hong Kong cohort
Patient ID	TEAD4 IHC grade	MCM10 IHC score
P1	high	36
P2	low	11
P3	high	21
P4	low	0
P5	high	57
P6	low	1
P7	high	46
P8	high	89
P9	low	12
P10	low	3
P11	low	0
P12	low	2
P13	high	80
P14	low	12
P15	low	3
P16	low	4
P17	high	24
P18	low	12
P19	low	0
P20	high	20
P21	low	1
P22	high	98
P23	low	10
P24	low	1
P25	low	34
P26	low	3
P27	low	2
P28	low	35
P29	low	16
P30	low	17
P31	low	38
P32	low	0
P33	high	100
P34	low	29
P35	low	5
P36	high	20
P37	low	2
P38	low	35
P39	high	4
P40	low	68
P41	high	100
P42	low	26
P43	low	0
P44	high	67
P45	low	31
P46	low	36
P47	low	0
P48	high	79
P49	low	43
P50	low	2
P51	low	5
P52	high	69
P53	low	5
P54	low	9
P55	low	6
P56	low	31
P57	low	5
P58	low	45
P59	low	35
P60	low	45
P61	low	31
P62	low	0
P63	high	89
P64	high	100
P65	low	3
P66	high	18
P67	low	27
P68	low	4
P69	low	1
P70	low	31
P71	low	0
P72	low	34
P73	high	79
P74	low	0
P75	low	4
P76	high	97
P77	low	46
P78	high	20
P79	high	15
P80	low	31
P81	low	2
P82	high	15
P83	low	0
P84	high	99
P85	low	4
P86	low	10
P87	low	34
P88	high	56
P89	low	46
P90	high	96
P91	high	10
P92	low	4
P93	low	5
P94	low	8
P95	high	23
P96	low	4
P97	low	37
P98	low	9
P99	high	93
P100	low	3
P101	low	36
P102	low	14
P103	low	11
P104	low	29
P105	low	4
P106	low	0
P107	high	13
P108	low	29
P109	low	0
P110	low	1
P111	low	2
P112	low	36
P113	high	22
P114	low	6
P115	low	0
P116	low	64
P117	low	6
P118	low	5
P119	low	48
P120	high	59
P121	low	0
P122	low	33
P123	high	20
P124	low	12
P125	low	4
P126	high	92
P127	high	79
P128	low	6
P129	low	0
P130	low	30
P131	low	2
P132	low	10
P133	low	11
P134	high	2
P135	high	94
P136	low	3
P137	high	16
P138	high	21
P139	low	9
P140	low	6
P141	low	10
P142	high	69
P143	low	0
P144	low	27
P145	low	2
P146	high	21
P147	low	10
P148	high	59
P149	low	12
P150	low	1
P151	low	16
P152	low	3
P153	low	41
P154	high	64
P155	low	14
P156	low	31
P157	high	54
P158	high	16
P159	low	0
P160	high	9
P161	low	13
P162	low	11
P163	high	16
P164	low	12
P165	low	0
P166	high	54
P167	low	16
P168	low	13
P169	low	32
P170	low	3
P171	high	99
P172	low	65
P173	high	75
P174	low	6
P175	high	16
P176	low	0
P177	high	22
P178	low	12
P179	high	81
P180	high	86
P181	low	5
P182	low	0
P183	low	11
P184	low	29
P185	low	12
P186	high	79
P187	low	7
P188	high	20
P189	low	0
P190	low	31
P191	low	0
P192	high	19
P193	low	16
P194	high	100
P195	high	11
P196	high	68
P197	low	2
P198	low	0
P199	high	97
P200	low	11
P201	low	7
P202	high	20
P203	low	15
P204	low	39
P205	low	0
P206	low	1
P207	low	0
P208	low	2
P209	low	12
P210	high	100
P211	high	17
P212	low	0
P213	low	4
P214	low	4
P215	low	2
P216	high	68
P217	low	5
P218	high	23
P219	low	27
P220	low	0
P221	low	14
P222	low	35
P223	low	4
P224	high	18
P225	low	2
P226	high	19
P227	high	59
P228	high	20
P229	high	23
P230	low	54
P231	high	22
P232	low	0
P233	low	40
P234	high	23
P235	low	13
P236	low	0
P237	low	31
P238	high	78
P239	low	15
P240	low	0
P241	high	57
P242	low	26
P243	low	5
P244	low	12
P245	high	86
P246	low	3
P247	high	100
P248	low	0
P249	low	3
P250	high	56
P251	low	5
P252	high	19
P253	low	0
P254	high	78
P255	low	11
P256	low	4
P257	low	0
P258	low	3
P259	low	0
P260	high	21
P261	low	40
P262	low	8
P263	low	4
P264	low	26
P265	high	88
P266	low	12
P267	low	4
P268	low	0
P269	low	34
P270	low	0
P271	low	11
P272	high	79
P273	low	6
P274	low	4
P275	low	0
P276	low	3
P277	low	13
P278	high	98

## Sheet: Table S7
Table S7. RNA-seq results (in "Count").
Gene name	AGS		MKN1		AGS		MKN1
	siCtrl	siMCM10	siCtrl	siMCM10	siCtrl	siTEAD4	siCtrl	siTEAD4
A1BG	2	0	3	1	0	0	6	4
A1BG-AS1	0	0	39	42	0	0	53	43
A1CF	2	0	0	0	0	0	0	0
A2M	0	0	0	0	0	0	4	4
A2M-AS1	1	0	2	5	0	11	0	4
A2ML1	10	4	0	0	0	4	0	0
A2ML1-AS1	0	0	0	0	0	0	0	0
A2ML1-AS2	2	0	0	0	0	0	0	0
A3GALT2	0	0	0	0	0	0	0	0
A4GALT	0	0	2269	1834	0	0	2105	1944
A4GNT	0	0	0	0	0	0	0	0
AA06	0	0	0	0	0	0	0	0
AAAS	3111	1257	1351	1051	1503	1455	1436	1348
AACS	4522	2157	2666	2656	1967	2450	2831	3090
AADAC	10	0	121	105	8	11	101	81
AADACL2	0	0	0	0	0	0	0	0
AADACL2-AS1	0	0	0	0	0	0	0	0
AADACL3	0	0	4	0	0	0	0	0
AADACL4	0	0	0	0	0	0	0	0
AADAT	1207	566	247	234	676	919	252	214
AAED1	3272	1507	1034	1059	1167	1745	1108	1051
AAGAB	8019	3705	1497	1664	3157	4182	1987	1915
AAK1	2058	845	1150	1241	1197	1473	1842	2083
AAMDC	302	126	42	63	67	46	19	39
AAMP	16292	7199	5876	6398	5323	5100	5155	4756
AANAT	2	0	10	0	0	8	2	11
AAR2	4820	2547	2163	2304	2656	2987	2496	2632
AARD	0	0	0	0	2	0	0	0
AARS	15317	7485	2950	3408	5924	5287	3573	3675
AARS2	3661	1703	1114	1125	1686	1458	1065	1164
AARSD1	51	21	43	33	35	54	14	33
AASDH	1109	481	184	188	354	569	199	306
AASDHPPT	4912	2311	2087	1940	2333	4780	2871	3813
AASS	4	0	204	198	2	0	263	349
AATBC	30	2	6	6	13	5	7	8
AATF	2	0	0	0	0	1	2	0
AATK	193	75	47	38	120	152	65	96
AATK-AS1	0	0	0	0	0	0	0	0
AB015752.3	0	1	0	4	0	0	0	2
AB019440.50	46	23	0	0	29	8	1	0
ABALON	0	0	2	0	1	0	0	0
ABAT	1885	812	112	94	442	302	169	133
ABCA1	522	201	1776	1854	231	256	4887	5420
ABCA10	22	10	6	4	10	18	8	12
ABCA12	308	225	1	2	110	208	10	4
ABCA13	110	76	175	161	74	133	205	232
ABCA2	2099	939	2916	2357	1004	1061	3430	3880
ABCA3	482	234	847	652	105	77	809	762
ABCA4	6	1	28	8	0	0	8	21
ABCA5	248	115	123	69	114	257	157	223
ABCA6	0	12	0	0	2	0	0	0
ABCA7	4575	1923	219	220	1166	1888	286	482
ABCA8	0	1	2	2	0	0	16	8
ABCA9	0	2	0	0	0	0	0	0
ABCA9-AS1	0	0	0	0	0	0	0	0
ABCB1	4	0	0	0	0	0	0	0
ABCB10	4853	2300	1188	1049	2675	4564	1641	1919
ABCB11	2	0	0	0	0	0	0	0
ABCB4	26	6	20	7	2	4	17	12
ABCB5	0	0	0	0	0	0	0	0
ABCB6	46	45	18	39	26	81	61	73
ABCB7	3044	1481	871	1026	1183	1957	1215	1432
ABCB8	3345	1792	1397	1336	1479	1656	1486	1731
ABCB9	1309	771	179	251	512	634	299	388
ABCC1	599	280	303	212	244	358	239	296
ABCC10	2221	1157	643	896	1090	1069	838	1207
ABCC11	28	0	0	0	2	0	4	10
ABCC12	0	0	0	0	0	0	0	0
ABCC2	60	25	6	18	48	49	16	2
ABCC3	1799	897	894	904	1325	1436	1453	1687
ABCC4	6548	2484	1767	1497	4705	7025	2404	2730
ABCC5	2253	1035	1217	982	1247	1847	924	1591
ABCC5-AS1	0	0	0	0	0	0	0	0
ABCC6	0	2	0	0	6	4	0	0
ABCC8	0	0	21	14	0	0	29	14
ABCC9	0	0	0	2	0	4	2	0
ABCD1	2007	788	1046	999	437	487	1593	1501
ABCD2	0	0	2	2	0	0	2	2
ABCD3	7839	3514	3534	3103	3223	5594	4642	4872
ABCD4	2642	1357	419	403	1292	1690	480	493
ABCE1	15748	6705	6615	6625	8562	16221	9802	11905
ABCF1	81	35	34	185	14	8	161	21
ABCF2	2572	1073	1617	1692	1355	1972	1910	1877
ABCF3	6119	3085	2508	2616	2731	2293	2609	2551
ABCG1	0	0	475	402	0	0	904	1033
ABCG2	10	2	282	193	0	14	302	337
ABCG4	52	20	40	18	8	16	32	25
ABCG5	18	10	1	0	0	5	4	0
ABCG8	2	0	0	0	2	0	0	2
ABHD1	28	10	12	17	9	10	24	30
ABHD10	3312	1824	1312	1225	1297	2401	1625	1910
ABHD11	3896	1505	1561	1594	1432	1456	1224	1080
ABHD11-AS1	10	16	0	1	0	4	0	0
ABHD12	9108	4271	2298	2325	3757	4612	2483	2566
ABHD12B	0	0	14	16	0	0	24	31
ABHD13	3055	1387	946	827	1223	2864	1073	1533
ABHD14A	402	182	81	91	148	161	77	88
ABHD14A-ACY1	4	0	1	0	5	0	0	0
ABHD14B	1331	570	402	451	338	402	514	590
ABHD15	896	365	392	315	421	385	392	391
ABHD15-AS1	0	0	0	0	0	0	0	0
ABHD16A	0	0	0	0	0	0	0	0
ABHD16B	0	0	0	0	0	0	0	0
ABHD17A	5420	2369	1909	1923	2797	2699	2059	1680
ABHD17B	2049	958	1175	1366	890	1814	1700	1942
ABHD17C	4188	1579	835	859	1755	1917	1164	655
ABHD2	5060	2220	2368	2161	3515	5160	3709	4478
ABHD3	2008	1357	559	577	887	1573	610	535
ABHD4	8295	4358	610	637	3469	4391	927	871
ABHD5	2223	1220	1658	1594	1073	1859	2006	2093
ABHD6	3365	1257	455	423	949	1113	594	572
ABHD8	28	7	459	458	16	17	468	403
ABI1	6972	3366	1400	1383	2165	3374	1627	1789
ABI2	3623	1299	2084	1383	1242	1745	2202	2462
ABI3	0	0	0	2	0	0	4	0
ABI3BP	16	12	19	16	9	16	7	25
ABL1	8164	3902	2969	2964	4421	4651	3882	3896
ABL2	2742	1285	1974	2921	1756	2336	4425	4598
ABLIM1	11069	3156	2687	1919	4740	5705	4109	4478
ABLIM2	136	54	1209	1125	27	37	1245	1152
ABLIM3	815	335	2839	2713	309	354	4515	5069
ABO	732	221	701	327	117	211	412	571
ABR	404	233	58	216	289	113	119	65
ABRA	0	0	0	0	0	0	0	0
ABRACL	11845	6059	1503	1295	3586	6729	1636	2006
ABT1	3519	1450	1412	1330	1443	1861	1634	1410
ABTB1	374	243	1011	983	97	174	1192	1435
ABTB2	3386	1360	650	835	1658	1616	1153	1085
AC000032.2	5	0	0	0	4	2	0	0
AC000036.4	20	2	0	0	0	6	0	0
AC000067.1	0	0	0	0	0	0	0	0
AC000068.10	2	0	0	0	0	0	0	0
AC000068.5	78	14	14	3	24	21	11	10
AC000068.9	0	0	0	0	0	0	0	0
AC000099.1	0	0	0	0	0	0	0	0
AC000111.3	0	0	0	0	0	0	0	0
AC000111.6	0	0	0	0	0	0	0	0
AC000120.7	2	0	0	0	0	0	0	9
AC000123.4	12	2	9	8	5	12	15	22
AC000124.1	2	0	0	0	0	0	0	0
AC000370.2	0	0	0	0	0	0	0	0
AC000403.4	0	0	14	4	0	0	26	26
AC001226.7	0	0	0	6	0	0	2	0
AC002044.4	0	0	0	0	0	0	0	0
AC002056.5	1	0	0	0	0	0	0	0
AC002059.10	2	0	3	0	0	0	4	4
AC002064.4	0	0	2	0	0	0	0	4
AC002064.5	0	0	0	2	0	0	0	0
AC002066.1	0	0	40	30	0	0	33	34
AC002076.10	0	0	3	1	0	0	0	1
AC002115.5	0	0	0	0	0	1	0	0
AC002115.9	0	0	0	0	0	0	0	0
AC002116.7	39	33	28	23	4	5	23	9
AC002116.8	0	0	0	0	0	0	0	0
AC002117.1	0	0	0	1	0	0	0	0
AC002127.4	0	0	0	0	0	0	0	0
AC002128.5	22	7	10	18	13	19	4	0
AC002306.1	0	0	0	1	0	0	0	1
AC002310.12	120	52	36	24	20	15	31	18
AC002310.7	9	2	0	2	7	9	2	0
AC002331.1	0	0	0	0	0	0	0	0
AC002365.5	0	0	0	0	0	0	0	0
AC002368.4	0	0	0	0	0	0	0	0
AC002383.2	0	0	0	0	0	0	0	0
AC002386.1	0	0	0	0	0	0	0	0
AC002398.11	0	0	0	4	0	3	0	0
AC002398.12	0	0	0	0	0	0	0	0
AC002398.13	19	16	8	15	4	7	8	4
AC002398.9	0	0	0	0	0	0	0	0
AC002401.1	0	0	0	0	5	0	0	0
AC002429.5	0	0	0	0	0	0	0	0
AC002451.3	0	0	0	0	0	0	0	2
AC002454.1	118	70	37	33	27	49	19	33
AC002456.2	0	0	0	10	0	0	0	0
AC002463.3	9	1	1	0	0	0	4	3
AC002467.7	272	126	173	117	37	76	82	85
AC002472.11	0	0	0	0	0	0	0	0
AC002480.3	0	0	8	4	0	0	13	7
AC002480.4	0	0	0	23	0	0	4	30
AC002511.2	0	0	0	0	0	0	0	0
AC002511.3	0	0	0	0	0	0	0	0
AC002519.8	0	2	0	0	0	0	0	0
AC002539.1	2	0	0	0	0	0	0	0
AC002550.5	2	0	0	0	0	0	0	0
AC002550.6	18	3	5	12	3	8	14	2
AC002551.1	0	0	0	0	0	0	0	0
AC002985.3	0	0	0	0	0	0	0	0
AC003002.4	0	0	0	0	0	0	0	0
AC003002.6	5	8	0	3	1	7	3	3
AC003005.2	8	6	1	1	2	2	3	0
AC003005.4	0	0	0	0	0	0	0	0
AC003006.7	0	0	0	0	0	0	0	0
AC003009.1	0	0	0	0	0	0	0	0
AC003075.4	16	7	13	5	5	50	4	15
AC003084.2	0	0	0	0	0	0	0	0
AC003088.1	8	28	2	2	2	9	5	6
AC003090.1	0	0	4	0	0	0	0	0
AC003092.1	0	0	0	2	0	0	0	5
AC003092.2	0	0	0	0	0	0	0	0
AC003101.1	0	0	0	0	0	0	0	0
AC003104.1	1	0	2	0	11	7	2	0
AC003664.1	0	0	0	0	0	0	0	0
AC003682.16	2	0	0	0	2	1	0	0
AC003956.1	2	1	3	3	2	6	2	7
AC003958.2	0	0	0	0	0	0	0	0
AC003973.4	0	0	0	0	0	0	0	0
AC003984.1	0	0	0	0	0	0	0	0
AC003985.1	0	0	0	0	0	0	0	0
AC003986.5	0	0	0	0	0	0	0	0
AC003986.6	0	0	0	0	0	0	0	0
AC003986.7	0	0	0	0	0	0	0	0
AC003988.1	1	2	0	0	0	0	0	0
AC003991.3	0	0	0	0	0	0	0	0
AC004009.3	2	2	0	0	0	10	0	0
AC004012.1	0	0	0	0	0	0	0	0
AC004014.3	0	0	0	0	0	0	0	0
AC004019.13	7	0	4	0	5	4	2	0
AC004041.2	2	1	2	1	5	6	0	1
AC004051.2	0	0	0	0	0	0	0	0
AC004053.1	0	0	0	0	0	0	0	4
AC004054.1	0	0	0	0	0	0	0	0
AC004063.1	0	0	0	0	0	0	0	0
AC004066.3	2	0	0	0	0	0	0	0
AC004067.5	17	10	8	8	12	11	0	18
AC004069.2	5	4	4	2	7	3	8	0
AC004070.1	0	0	0	0	0	0	0	0
AC004076.5	26	10	3	2	26	36	2	8
AC004076.7	0	0	0	4	6	4	0	0
AC004076.9	4	5	0	0	0	3	2	0
AC004112.4	0	2	0	0	0	9	4	10
AC004125.3	0	0	0	0	0	0	0	0
AC004156.3	33	12	2	6	0	0	4	8
AC004158.3	0	0	0	0	0	0	0	0
AC004160.4	0	0	0	0	0	0	0	0
AC004221.2	17	11	0	6	2	7	2	0
AC004231.2	0	0	0	0	0	0	0	0
AC004237.1	3	0	2	1	6	5	1	10
AC004257.1	0	0	0	0	0	0	0	0
AC004381.6	317	114	195	147	135	215	198	188
AC004381.7	0	0	0	0	0	4	0	2
AC004448.2	0	0	0	0	0	0	0	0
AC004448.5	0	0	0	0	0	0	0	0
AC004449.6	8	0	2	6	2	2	16	10
AC004471.10	2	0	0	0	0	0	2	0
AC004471.9	27	8	0	0	26	8	4	10
AC004485.3	0	0	0	0	0	0	0	0
AC004490.1	7	2	0	0	0	1	0	0
AC004510.3	4	1	2	0	4	5	0	0
AC004535.2	0	0	0	0	0	0	0	0
AC004538.3	0	2	0	0	0	0	0	0
AC004540.4	4	0	4	0	0	0	0	4
AC004540.5	0	0	2	0	0	0	4	18
AC004543.2	4	0	0	0	0	0	0	0
AC004549.6	0	0	0	0	0	0	0	6
AC004593.3	0	0	0	0	0	0	0	0
AC004603.4	0	0	0	5	0	6	0	0
AC004623.2	0	0	0	0	0	0	0	0
AC004637.1	0	0	0	0	1	0	0	2
AC004691.5	0	0	4	0	0	0	0	0
AC004692.4	0	0	0	0	0	0	0	0
AC004702.2	0	0	0	0	0	0	0	0
AC004744.3	0	0	0	0	0	0	0	0
AC004775.5	0	0	0	0	0	1	0	0
AC004791.2	0	0	10	9	0	0	9	8
AC004837.4	0	0	0	0	0	0	0	0
AC004837.5	2	2	2	4	2	11	10	13
AC004840.8	6	0	1	2	0	0	0	6
AC004854.4	8	0	2	0	0	0	0	0
AC004862.6	0	0	0	0	0	0	0	0
AC004869.2	0	0	0	0	0	0	0	0
AC004869.3	0	0	0	0	0	0	0	0
AC004870.3	0	0	0	0	0	0	0	0
AC004870.4	0	0	0	6	0	0	1	20
AC004878.2	0	0	0	0	0	0	0	0
AC004878.8	0	0	0	0	0	0	0	0
AC004895.4	7	3	2	0	0	0	6	0
AC004901.1	0	0	13	8	0	0	1	6
AC004906.3	2	0	0	0	0	0	0	0
AC004920.3	0	0	0	0	0	0	0	0
AC004941.3	0	0	0	0	0	0	0	0
AC004947.2	4	0	0	0	0	2	0	2
AC004951.6	18	1	11	8	2	6	8	3
AC004988.1	0	0	0	0	0	0	0	0
AC005008.2	0	0	0	0	0	0	0	0
AC005009.1	0	0	0	0	0	0	0	0
AC005009.2	0	0	0	0	0	0	0	0
AC005013.5	0	0	3	1	0	0	0	1
AC005019.3	0	0	0	0	0	0	0	0
AC005037.3	0	0	0	0	0	0	0	0
AC005042.4	13	0	0	0	12	7	0	0
AC005042.5	0	0	0	0	0	0	0	0
AC005062.2	13	7	0	0	6	25	2	0
AC005076.5	27	6	20	16	7	7	6	12
AC005082.12	0	0	0	0	0	0	0	0
AC005083.1	361	171	0	0	56	124	0	0
AC005104.3	10	3	2	10	2	14	4	3
AC005150.1	0	0	0	0	0	0	0	2
AC005152.3	0	0	2	0	0	0	0	4
AC005154.6	513	240	377	319	265	326	321	477
AC005160.3	0	0	0	0	0	0	0	0
AC005162.4	1	0	0	0	0	0	0	0
AC005162.5	0	0	0	0	0	0	0	0
AC005197.2	0	0	0	4	2	0	4	2
AC005220.3	0	0	0	2	0	0	0	0
AC005235.1	0	0	0	0	0	0	0	0
AC005237.4	0	0	0	0	0	0	0	0
AC005253.2	81	32	53	40	49	107	48	69
AC005253.4	0	0	0	0	0	0	0	0
AC005256.1	113	56	0	0	22	38	0	0
AC005262.2	0	0	0	0	0	0	0	0
AC005262.3	0	0	0	0	0	0	0	0
AC005264.2	0	0	0	0	0	0	0	0
AC005276.1	0	0	0	0	0	0	0	0
AC005281.1	30	31	0	0	14	12	0	4
AC005281.2	0	0	0	0	0	0	1	0
AC005301.8	0	0	1	2	0	0	6	0
AC005304.1	0	1	0	0	0	0	0	0
AC005306.3	1	1	0	1	0	0	0	0
AC005307.1	0	0	2	0	0	0	4	10
AC005307.3	0	0	0	0	0	0	0	0
AC005324.6	4	0	0	0	2	0	0	0
AC005324.7	0	0	0	0	0	0	0	0
AC005329.7	14	11	0	0	0	8	0	0
AC005330.2	126	61	2	3	25	32	3	9
AC005339.2	0	0	0	0	0	0	0	0
AC005355.1	0	0	3	0	2	0	8	0
AC005355.2	208	68	28	12	29	43	26	28
AC005358.3	0	0	0	0	0	0	0	0
AC005363.11	0	2	0	0	3	0	0	0
AC005387.2	0	2	3	0	0	4	2	3
AC005387.3	10	1	0	3	9	2	3	3
AC005391.2	1	0	0	0	0	0	0	0
AC005392.13	1	0	0	0	0	0	0	0
AC005394.1	0	0	0	0	0	0	0	0
AC005480.1	0	0	0	0	0	0	0	0
AC005481.5	0	0	48	53	0	0	92	77
AC005487.2	0	0	0	0	0	2	0	0
AC005498.3	0	0	2	0	0	0	2	5
AC005498.4	0	0	0	0	0	0	0	0
AC005518.2	0	0	0	0	0	0	0	0
AC005519.4	40	26	6	2	27	42	12	20
AC005522.7	0	0	0	0	1	0	0	2
AC005523.2	0	0	0	0	0	0	0	0
AC005523.3	18	6	2	0	2	4	0	0
AC005532.5	92	30	0	0	14	29	10	2
AC005534.8	24	10	2	15	4	12	18	5
AC005537.2	0	0	8	0	0	0	1	2
AC005538.5	0	0	0	0	0	0	0	0
AC005540.3	7	3	0	3	0	0	2	0
AC005546.2	16	2	3	0	9	2	2	10
AC005550.3	0	0	0	0	0	0	0	0
AC005550.5	0	0	0	0	0	0	0	0
AC005562.1	37	13	9	15	15	8	12	12
AC005592.1	0	0	0	0	0	0	0	0
AC005592.2	39	26	16	11	10	18	13	10
AC005592.3	0	0	0	0	0	0	2	0
AC005597.1	0	0	0	0	0	0	0	0
AC005606.14	31	22	2	4	25	34	10	7
AC005606.15	0	0	0	0	0	0	0	0
AC005609.16	0	0	0	0	0	0	0	0
AC005609.17	0	0	0	0	0	0	0	0
AC005609.18	0	0	0	0	0	0	0	0
AC005609.19	0	0	0	0	0	0	0	0
AC005609.20	0	0	0	0	0	0	0	0
AC005614.3	4	0	0	2	0	0	0	2
AC005614.5	0	0	0	0	0	0	0	0
AC005616.1	0	0	0	0	0	0	0	0
AC005616.2	0	0	0	0	0	0	0	0
AC005618.6	16	32	8	20	6	6	21	46
AC005618.8	0	0	0	0	0	0	0	0
AC005618.9	0	0	0	0	0	0	0	0
AC005624.2	27	8	6	14	11	6	3	7
AC005625.1	0	0	0	0	0	0	0	0
AC005682.5	1061	277	189	171	442	734	260	243
AC005703.2	3	0	0	0	0	0	0	0
AC005740.5	2	0	0	0	0	0	0	1
AC005740.6	0	0	0	1	0	0	0	0
AC005754.7	3	2	0	0	0	2	0	0
AC005754.8	2	0	6	0	2	2	2	1
AC005757.6	1	0	0	0	4	0	0	0
AC005772.2	0	0	0	0	0	0	0	0
AC005775.2	10	4	2	0	4	5	2	1
AC005780.1	0	0	0	0	0	0	0	0
AC005785.2	12	2	0	2	10	6	6	6
AC005786.5	0	0	0	0	0	0	1	0
AC005786.7	0	0	0	0	0	0	0	0
AC005789.9	0	0	0	0	0	0	0	0
AC005808.3	0	0	1	8	0	0	2	0
AC005863.1	56	14	0	0	0	4	2	0
AC005863.2	0	0	0	0	0	0	0	0
AC005932.1	2	0	9	6	0	12	9	11
AC005944.2	0	0	0	0	0	0	0	0
AC005954.3	0	0	0	0	0	5	0	4
AC005954.4	0	0	0	0	0	0	0	1
AC006000.5	0	0	0	0	0	0	0	0
AC006003.3	0	0	0	0	0	0	0	0
AC006004.1	0	0	0	0	0	0	0	0
AC006007.1	0	0	0	0	0	0	1	2
AC006019.3	0	0	2	2	0	0	2	0
AC006019.4	0	0	0	0	0	0	0	0
AC006026.13	0	0	1	0	0	0	0	5
AC006037.2	0	0	0	0	0	0	0	0
AC006041.1	0	0	0	0	0	0	0	0
AC006042.6	7	8	0	0	4	9	0	0
AC006042.7	1	2	0	0	0	1	0	0
AC006050.2	0	0	0	0	0	0	0	0
AC006076.1	0	0	0	2	0	0	4	0
AC006116.12	0	0	0	0	0	0	0	0
AC006116.15	0	0	0	2	0	0	0	0
AC006116.17	3	0	0	6	2	0	0	2
AC006116.19	0	0	0	0	0	0	0	6
AC006116.20	7	8	0	0	1	0	1	4
AC006116.21	0	0	0	0	0	0	0	0
AC006129.1	19	6	0	0	0	16	0	0
AC006129.2	0	0	0	0	0	0	0	0
AC006130.3	0	0	0	0	0	2	0	0
AC006145.4	0	0	0	0	0	0	0	0
AC006150.1	0	0	0	0	0	0	0	0
AC006159.4	0	0	0	0	0	0	0	0
AC006159.5	0	0	0	0	0	0	0	0
AC006160.5	3	3	0	0	6	2	6	4
AC006196.1	0	0	0	0	0	0	0	0
AC006227.1	0	0	0	0	0	0	0	0
AC006262.10	0	0	0	0	0	0	0	0
AC006262.4	4	8	86	99	6	13	116	112
AC006262.5	6748	3646	1190	1677	898	1075	1527	1635
AC006272.1	0	0	0	0	0	0	0	0
AC006272.2	0	0	0	0	0	0	0	0
AC006273.4	37	5	15	8	0	9	2	5
AC006273.5	195	72	137	133	71	57	118	115
AC006277.2	13	6	5	2	5	8	5	1
AC006296.1	0	0	0	0	0	0	0	0
AC006296.2	0	0	0	0	0	0	0	0
AC006369.2	2	3	0	0	0	0	0	0
AC006369.3	0	0	0	0	0	0	0	0
AC006372.4	0	2	4	8	0	0	0	6
AC006372.5	0	0	12	9	0	0	5	2
AC006372.6	0	0	6	0	0	0	0	2
AC006373.1	0	0	0	0	0	0	0	0
AC006378.2	2	1	3	5	0	1	2	4
AC006380.3	0	0	0	0	0	0	0	0
AC006386.1	0	0	0	0	0	0	0	0
AC006449.2	0	0	0	0	0	0	0	0
AC006458.3	0	0	0	0	0	0	0	0
AC006460.2	26	8	160	159	1	0	119	138
AC006482.1	0	0	0	0	0	0	0	0
AC006486.9	0	0	0	0	0	0	0	0
AC006538.1	17	16	144	118	8	11	86	66
AC006538.4	0	0	0	0	0	0	0	0
AC006538.8	1	0	0	0	0	0	0	0
AC006547.13	70	19	22	9	24	28	11	9
AC006547.14	2	0	7	21	2	6	17	13
AC006547.15	0	0	0	0	0	0	0	0
AC006547.8	0	0	0	0	0	0	0	0
AC006552.1	0	0	0	0	0	0	0	0
AC006942.4	0	0	0	0	0	0	2	0
AC006946.15	11	6	0	2	6	8	0	1
AC006946.16	12	4	0	1	2	2	6	0
AC006946.17	2	0	0	0	0	0	0	4
AC006947.1	2	0	0	0	0	0	0	0
AC006960.7	0	0	0	2	0	2	0	0
AC006994.3	2	2	0	0	0	0	2	0
AC007003.1	0	0	0	0	0	0	0	0
AC007009.1	0	0	0	0	0	0	0	0
AC007036.4	0	0	0	0	0	0	0	0
AC007036.5	0	0	0	0	0	0	0	0
AC007036.6	0	0	0	0	0	0	0	0
AC007038.7	4	0	0	2	0	2	0	0
AC007040.11	7	4	2	2	6	0	0	3
AC007040.6	4	0	0	0	0	0	0	5
AC007040.8	0	0	0	0	0	0	0	0
AC007050.17	0	0	0	0	0	0	0	0
AC007064.24	0	0	0	0	0	0	0	0
AC007078.4	0	0	0	0	1	0	0	0
AC007091.1	0	0	0	0	0	0	0	0
AC007098.1	0	0	0	0	0	0	0	0
AC007099.1	2	0	0	0	0	0	0	4
AC007099.2	0	0	0	0	0	0	0	0
AC007106.1	10	6	8	6	0	7	2	4
AC007126.1	13	0	0	0	4	4	0	0
AC007128.1	16	8	14	6	23	25	13	22
AC007131.1	0	0	4	6	0	0	3	9
AC007131.2	0	0	0	0	0	0	0	0
AC007161.5	0	0	0	0	0	0	0	0
AC007163.3	0	0	0	0	0	0	0	0
AC007163.6	1	1	0	0	0	0	0	0
AC007179.1	0	0	0	0	0	0	0	0
AC007182.6	2	0	15	5	0	0	19	26
AC007192.6	0	0	0	0	0	0	0	0
AC007193.10	0	0	0	0	0	0	0	0
AC007193.6	121	53	23	24	33	18	10	30
AC007193.8	0	0	0	0	0	0	0	0
AC007193.9	0	0	0	0	0	0	0	0
AC007228.11	0	0	4	8	0	0	4	8
AC007246.3	794	307	192	184	142	249	170	165
AC007250.4	2	0	0	0	0	2	0	4
AC007251.2	1	0	0	0	0	1	0	0
AC007255.8	110	35	25	11	25	27	10	7
AC007271.3	0	0	0	0	0	0	0	0
AC007277.3	9	10	0	0	2	4	0	0
AC007278.2	0	0	0	0	0	0	0	0
AC007278.3	0	0	0	0	0	0	0	0
AC007285.6	0	2	4	10	8	0	11	9
AC007285.7	2	2	0	2	2	3	4	0
AC007292.3	12	7	4	2	1	7	3	4
AC007292.4	0	0	0	0	0	0	0	0
AC007292.6	47	14	2	0	17	12	3	0
AC007292.7	6	2	3	0	4	0	6	0
AC007308.7	0	0	0	0	0	0	0	0
AC007317.1	0	0	0	0	0	0	0	0
AC007319.1	0	2	53	29	0	2	60	60
AC007326.10	0	0	0	0	0	0	0	0
AC007327.5	0	0	0	0	0	0	0	0
AC007349.4	0	0	0	0	0	0	0	0
AC007349.5	0	0	0	0	0	0	0	0
AC007349.7	0	0	0	0	0	0	0	0
AC007359.6	0	0	0	0	0	0	0	0
AC007362.3	1	0	0	0	0	0	0	2
AC007364.1	0	0	0	0	0	0	0	0
AC007365.1	0	0	0	0	2	0	2	0
AC007365.3	0	0	0	8	0	0	2	4
AC007381.3	0	0	4	0	0	0	0	0
AC007383.3	162	76	22	17	41	16	25	20
AC007383.4	0	0	0	0	0	0	0	0
AC007386.2	252	94	28	37	37	45	34	60
AC007386.4	0	0	4	0	3	4	0	0
AC007389.3	0	0	0	0	0	0	0	0
AC007391.2	5	0	0	0	2	0	2	0
AC007392.3	0	0	0	0	2	0	0	0
AC007392.4	0	0	0	0	0	0	0	0
AC007395.3	0	0	0	0	0	0	0	0
AC007403.1	0	0	0	0	0	0	0	0
AC007403.2	0	0	0	0	0	0	0	0
AC007403.3	0	0	0	0	0	0	0	0
AC007405.4	76	32	29	28	14	35	38	10
AC007405.6	369	222	74	54	115	225	97	83
AC007405.8	87	57	18	23	70	38	30	15
AC007422.1	0	0	0	0	0	0	0	0
AC007461.2	2	0	0	0	0	0	0	0
AC007463.2	0	0	0	0	0	0	0	0
AC007556.3	0	0	0	0	0	0	0	0
AC007557.1	0	0	0	0	0	0	0	0
AC007557.2	0	0	0	0	0	0	0	0
AC007557.3	0	0	0	0	0	0	0	0
AC007557.4	0	0	0	0	0	0	0	0
AC007563.1	0	0	0	0	0	0	0	0
AC007563.3	0	0	0	0	0	0	0	0
AC007563.5	0	0	0	0	0	0	0	0
AC007566.10	28	14	13	33	12	25	44	36
AC007620.3	0	0	0	0	0	0	0	0
AC007631.1	0	0	0	0	0	0	0	0
AC007652.1	0	0	0	0	0	0	0	0
AC007679.3	0	0	0	0	0	0	0	0
AC007682.1	0	0	5	0	0	0	1	2
AC007740.1	0	0	0	0	0	0	0	0
AC007743.1	0	0	30	26	0	0	9	20
AC007750.5	0	0	0	0	0	0	0	0
AC007773.2	40	10	69	48	16	11	43	48
AC007787.2	0	0	0	0	0	0	0	0
AC007795.1	0	0	0	0	0	0	0	0
AC007796.1	0	0	0	0	0	0	0	0
AC007879.1	0	0	0	0	0	0	0	0
AC007879.2	0	0	6	1	0	0	0	0
AC007879.3	0	0	0	1	0	0	1	0
AC007879.4	0	0	0	1	0	0	6	6
AC007879.5	4	5	9	2	1	4	1	6
AC007879.6	0	0	0	0	0	0	0	0
AC007879.7	1	0	17	33	0	0	68	63
AC007880.1	0	0	0	0	0	0	0	0
AC007948.1	0	0	0	0	0	0	0	0
AC007950.1	1	0	0	0	0	0	0	0
AC007950.2	3	2	2	0	0	1	0	2
AC007952.4	0	0	0	0	0	0	0	0
AC007952.5	50	21	3	1	19	28	9	0
AC007952.6	0	0	0	1	0	0	1	0
AC007966.1	1	0	0	0	0	0	2	6
AC008060.5	0	0	0	0	0	0	0	1
AC008060.7	0	2	0	0	0	0	0	0
AC008060.8	0	0	0	0	0	0	0	0
AC008063.2	0	0	10	2	0	0	14	8
AC008063.3	0	0	2	0	0	0	2	0
AC008067.2	0	0	0	0	0	0	0	0
AC008069.1	0	0	0	0	0	0	0	0
AC008073.7	0	0	0	0	0	0	0	0
AC008073.9	0	0	0	0	0	0	0	0
AC008074.3	5	12	12	2	4	12	18	10
AC008074.4	0	0	9	6	0	0	6	8
AC008079.10	32	19	20	8	25	16	4	4
AC008079.9	0	0	0	0	0	0	0	0
AC008088.4	0	0	0	0	0	0	0	0
AC008103.3	0	0	0	0	0	0	0	0
AC008103.4	0	0	0	0	0	0	0	0
AC008132.15	0	0	0	0	0	0	0	2
AC008154.4	0	0	0	0	0	0	0	0
AC008154.5	0	0	0	0	0	0	0	0
AC008175.1	0	0	0	0	0	0	0	0
AC008268.1	0	0	0	0	0	0	0	0
AC008269.2	14	1	4	16	0	2	12	6
AC008271.1	0	0	0	0	0	0	0	0
AC008277.1	0	0	0	0	1	0	0	0
AC008278.2	0	0	0	0	0	0	0	0
AC008278.3	9	2	0	0	9	2	0	0
AC008281.1	0	0	0	0	0	0	0	0
AC008440.5	0	0	0	0	0	0	0	0
AC008592.4	0	0	0	0	0	0	0	0
AC008592.5	0	0	0	0	0	0	0	0
AC008592.7	0	0	0	0	0	0	0	0
AC008592.8	11	0	0	0	0	0	0	2
AC008694.3	0	0	0	0	0	0	0	0
AC008697.1	0	0	0	2	0	1	4	2
AC008703.1	0	0	0	0	0	0	0	0
AC008746.12	0	0	0	0	0	0	0	0
AC008746.3	0	0	0	0	0	0	0	0
AC008753.4	807	277	0	0	107	62	0	0
AC008753.6	1	0	8	4	3	2	11	5
AC008781.7	2	0	0	4	0	0	0	0
AC008834.1	0	0	0	0	1	0	0	0
AC008937.2	0	0	0	0	0	0	0	0
AC008937.3	4	0	0	2	2	4	0	0
AC008940.1	0	1	0	0	0	0	0	0
AC008982.2	79	35	12	17	44	64	2	27
AC008984.2	0	0	0	0	0	0	0	0
AC008991.1	0	0	0	0	0	0	0	0
AC008992.1	0	0	0	0	0	0	0	0
AC009005.2	107	69	33	18	40	16	28	12
AC009014.3	0	0	0	0	4	2	0	8
AC009052.12	0	0	0	0	0	0	0	0
AC009095.4	0	0	0	0	0	0	0	0
AC009110.1	0	0	0	0	0	0	0	0
AC009120.10	0	0	0	0	0	0	0	0
AC009120.11	6	0	1	0	10	4	0	0
AC009120.4	7	4	0	0	0	0	0	0
AC009120.5	1	0	2	0	0	4	4	0
AC009120.6	11	5	8	2	17	37	31	12
AC009133.12	127	49	40	11	37	42	16	17
AC009133.15	0	0	0	0	3	1	1	0
AC009133.17	3	0	0	12	0	0	2	10
AC009133.21	0	0	0	0	0	0	0	0
AC009133.24	0	0	0	0	0	0	0	0
AC009134.1	0	0	0	0	0	0	0	0
AC009158.1	0	0	0	0	0	0	0	0
AC009166.5	0	0	0	0	0	0	0	0
AC009227.2	0	0	0	0	0	0	0	0
AC009227.3	0	0	0	0	0	0	0	0
AC009228.1	4	0	0	0	3	5	0	4
AC009229.5	0	0	4	7	0	0	8	13
AC009229.6	0	0	2	4	0	0	7	22
AC009236.2	0	0	0	2	0	0	2	2
AC009262.2	18	4	8	4	4	0	5	6
AC009264.1	0	0	0	0	0	0	2	2
AC009276.4	0	0	0	0	0	0	0	0
AC009299.2	19	5	13	0	3	2	10	22
AC009299.3	890	308	103	61	260	404	117	150
AC009303.1	0	1	0	4	0	4	1	2
AC009305.1	0	0	0	0	0	0	0	0
AC009312.1	2	0	0	0	0	0	0	0
AC009313.1	0	0	0	0	0	0	0	0
AC009365.4	0	0	0	0	0	0	0	0
AC009403.2	192	68	24	32	46	77	48	79
AC009404.2	37	16	3	22	54	58	6	14
AC009410.1	0	0	23	32	0	0	27	37
AC009411.1	0	0	0	0	0	0	0	0
AC009411.2	0	0	6	1	0	0	0	0
AC009473.1	4	4	2	3	0	0	0	2
AC009478.1	0	0	0	1	0	0	0	0
AC009480.3	0	0	0	0	0	0	0	0
AC009487.4	0	0	0	0	0	0	0	0
AC009495.2	11	3	0	0	2	2	0	8
AC009495.3	0	0	0	0	0	0	0	0
AC009495.4	0	0	0	0	0	0	0	0
AC009498.1	2	2	4	6	4	0	5	6
AC009501.4	24	2	4	10	29	16	0	2
AC009502.4	18	14	8	1	4	35	6	9
AC009505.2	0	0	0	0	2	0	0	4
AC009505.4	0	0	0	0	0	0	0	0
AC009506.1	98	38	32	14	6	14	20	10
AC009508.1	0	0	0	0	0	0	0	0
AC009518.4	0	0	0	0	0	0	0	0
AC009518.8	0	0	0	0	0	0	0	0
AC009531.2	0	0	0	0	0	0	0	0
AC009542.2	2	2	0	0	0	1	0	0
AC009784.3	2	14	0	2	0	0	0	0
AC009878.2	0	0	0	0	0	0	0	0
AC009892.10	0	0	0	0	0	0	0	0
AC009948.5	606	310	132	123	259	370	155	260
AC009950.2	5	2	0	0	2	0	0	0
AC009955.8	0	0	0	0	0	0	0	0
AC009961.3	24	15	13	16	2	17	15	7
AC009965.2	0	0	0	0	0	0	0	0
AC009970.1	0	0	0	0	0	0	0	0
AC010082.2	0	0	0	0	0	0	0	0
AC010084.1	0	0	0	0	0	0	0	0
AC010091.1	0	0	0	0	0	0	0	0
AC010095.5	0	0	0	0	0	9	2	0
AC010096.1	0	0	0	0	0	0	0	0
AC010096.2	0	0	0	0	0	0	0	0
AC010105.1	0	0	0	0	0	0	0	0
AC010127.3	0	0	1	0	0	0	0	0
AC010132.10	0	0	0	0	0	0	0	0
AC010136.2	2	2	0	0	0	0	0	0
AC010145.4	0	0	0	0	0	0	0	0
AC010148.1	2	2	16	6	0	8	12	10
AC010149.4	0	0	0	6	0	0	1	0
AC010226.4	5	5	13	0	12	40	10	21
AC010468.2	0	0	0	0	0	0	0	0
AC010504.2	3	3	1	0	0	2	0	0
AC010524.2	31	8	4	0	2	6	0	0
AC010524.4	16	0	0	0	0	0	0	0
AC010525.4	4	0	0	0	6	3	0	0
AC010547.9	0	0	0	0	0	0	0	2
AC010641.1	0	0	0	0	2	0	1	2
AC010642.1	156	50	4	14	59	61	17	10
AC010646.3	0	0	0	0	0	0	0	0
AC010649.1	0	0	0	0	0	0	0	0
AC010723.1	0	0	0	0	0	0	0	0
AC010729.2	0	0	0	0	0	0	0	6
AC010729.3	0	0	0	0	0	0	0	0
AC010731.2	0	0	0	0	0	0	0	1
AC010731.3	0	0	0	0	0	0	0	0
AC010731.4	0	0	0	0	0	0	0	0
AC010744.1	0	0	0	0	0	0	0	0
AC010745.1	0	0	0	0	0	0	0	0
AC010745.2	0	0	0	0	0	0	0	2
AC010745.3	0	0	0	0	0	0	0	0
AC010745.4	0	0	0	0	0	0	0	0
AC010746.3	0	0	0	0	0	0	0	0
AC010761.10	0	0	0	0	0	0	0	0
AC010761.13	2	4	0	9	5	7	8	10
AC010761.14	2	4	3	2	0	1	0	0
AC010761.6	0	0	0	0	0	0	0	0
AC010761.8	165	97	73	73	83	92	27	77
AC010761.9	16	1	7	1	14	9	10	17
AC010880.1	0	0	0	0	0	0	0	0
AC010883.5	0	2	0	0	0	0	0	4
AC010884.1	0	0	0	0	0	0	0	2
AC010890.1	0	0	0	0	0	0	4	4
AC010891.2	0	0	0	0	0	0	0	0
AC010894.3	57	8	18	20	8	19	17	30
AC010894.5	0	0	0	0	0	0	0	0
AC010907.2	0	0	0	0	0	0	0	0
AC010907.5	0	0	0	0	0	0	0	0
AC010967.2	2	0	0	0	0	2	2	0
AC010967.3	0	0	0	0	0	0	0	0
AC010969.1	0	0	123	124	0	0	61	104
AC010971.1	0	0	0	0	0	0	0	0
AC010974.3	2	1	0	0	0	0	0	2
AC010975.1	4	0	0	4	0	0	0	0
AC010976.2	30	12	9	8	28	27	3	27
AC010982.2	0	0	0	0	0	0	0	0
AC010983.1	0	0	2	0	0	0	0	0
AC010987.5	0	0	0	0	0	0	0	0
AC010987.6	0	0	0	0	0	0	0	0
AC011155.1	0	0	0	0	0	0	0	0
AC011193.1	0	0	0	0	0	0	0	0
AC011196.3	0	0	0	0	0	0	0	0
AC011239.1	0	0	0	0	0	0	0	0
AC011243.1	0	0	0	0	0	0	0	0
AC011247.3	5	2	7	1	6	16	6	1
AC011284.3	0	0	0	0	0	0	0	0
AC011286.1	0	0	6	0	0	0	11	4
AC011288.2	0	0	141	122	0	0	174	218
AC011290.4	0	0	0	0	0	0	2	0
AC011294.3	0	0	2	4	0	0	4	4
AC011298.2	2	10	0	0	2	0	0	0
AC011306.1	0	0	0	0	0	0	0	0
AC011330.13	11	9	5	1	2	6	2	15
AC011343.1	0	0	0	0	0	0	0	0
AC011366.3	0	0	0	0	0	0	0	0
AC011513.3	0	0	0	0	0	0	0	0
AC011513.4	11	4	0	0	2	1	0	0
AC011516.1	0	0	0	0	0	0	0	0
AC011516.2	0	0	0	0	0	0	0	0
AC011518.1	0	0	0	0	0	0	0	0
AC011518.2	0	0	0	0	0	0	0	0
AC011523.2	0	0	0	0	0	0	0	0
AC011524.2	0	0	0	0	0	0	0	0
AC011524.3	0	0	0	0	0	0	0	0
AC011525.2	0	0	0	0	0	0	0	0
AC011525.4	0	0	0	0	0	0	0	0
AC011530.4	0	0	0	0	0	0	0	0
AC011625.1	0	0	0	0	0	0	0	0
AC011648.1	0	0	0	0	0	0	0	0
AC011718.2	0	0	0	0	0	0	0	0
AC011718.3	0	0	0	0	0	0	0	0
AC011738.4	8	2	16	3	0	0	14	20
AC011747.4	101	21	0	1	15	26	6	2
AC011747.6	16	7	0	0	13	0	0	0
AC011752.1	0	0	2	0	0	0	0	4
AC011753.5	0	0	0	0	0	0	0	0
AC011754.1	0	0	0	0	0	0	0	0
AC011893.3	0	0	0	0	0	0	0	0
AC011897.2	0	0	0	0	0	0	0	0
AC011899.10	0	0	0	0	0	0	0	0
AC011899.9	0	0	4	0	0	0	0	1
AC011901.2	0	0	0	0	0	0	0	0
AC011995.1	0	0	0	0	0	0	0	0
AC011995.3	0	0	0	0	0	0	0	0
AC011997.1	0	0	2	0	0	0	0	2
AC011998.1	0	0	0	0	0	0	0	0
AC012005.3	0	0	0	0	0	0	0	0
AC012065.4	0	0	0	0	0	0	0	0
AC012074.2	6	8	11	0	12	2	7	0
AC012075.2	0	0	0	0	0	0	0	0
AC012123.1	0	0	0	0	0	0	0	0
AC012146.7	126	74	182	106	53	54	139	123
AC012307.2	0	0	2	0	0	0	0	0
AC012314.20	0	0	0	0	0	0	0	0
AC012314.8	10	0	0	0	19	10	0	0
AC012322.1	0	0	0	0	0	0	0	0
AC012354.6	0	0	0	0	0	0	0	0
AC012358.7	6	7	4	0	2	6	0	2
AC012358.8	8	2	7	9	0	2	12	9
AC012360.4	7	1	1	1	0	0	6	1
AC012360.6	24	5	2	3	60	23	5	17
AC012361.1	0	0	0	0	0	0	0	0
AC012363.13	0	0	0	0	0	0	0	0
AC012363.4	0	0	0	0	0	0	0	0
AC012368.1	0	0	2	0	0	4	0	2
AC012370.2	1	1	0	0	0	0	0	2
AC012370.3	0	0	0	0	0	0	0	0
AC012442.6	4	0	2	5	2	2	10	11
AC012445.1	0	0	0	0	0	0	0	0
AC012451.1	0	0	0	0	0	0	0	0
AC012456.3	0	0	0	0	0	0	0	0
AC012456.4	10	4	0	0	0	0	0	0
AC012462.1	0	0	0	0	0	0	1	0
AC012462.2	0	0	2	16	0	0	0	0
AC012462.3	0	0	0	0	0	0	0	0
AC012485.2	0	0	0	0	1	0	0	0
AC012487.2	59	25	23	12	8	2	4	5
AC012494.1	0	0	0	0	0	0	0	0
AC012499.1	0	0	0	0	0	0	0	0
AC012501.2	0	0	4	0	0	0	0	0
AC012506.1	0	0	0	0	0	0	0	0
AC012506.2	0	0	0	0	0	0	0	0
AC012506.3	0	0	0	0	0	0	0	0
AC012506.4	0	0	0	0	0	2	0	0
AC012507.3	2	0	0	0	0	0	0	0
AC012507.4	0	0	0	0	0	0	0	0
AC012513.6	0	0	0	0	0	0	0	0
AC012531.25	6	2	0	2	8	5	0	10
AC012593.1	0	0	0	0	0	0	0	0
AC012594.1	0	0	4	0	0	0	0	0
AC012613.2	2	0	0	0	4	0	2	2
AC012668.1	0	0	0	0	0	0	0	0
AC012668.2	6	2	0	0	0	0	0	0
AC012668.3	0	0	0	0	0	0	0	0
AC013248.2	0	0	0	0	0	0	0	0
AC013264.2	0	0	0	0	0	0	0	0
AC013269.3	0	0	0	0	0	0	0	0
AC013269.4	0	0	0	0	0	0	0	0
AC013269.5	0	0	0	0	0	0	0	0
AC013271.3	0	0	0	0	0	0	0	0
AC013275.2	0	0	0	0	0	0	0	0
AC013401.1	0	0	0	0	0	0	0	0
AC013401.2	0	0	0	0	0	0	0	0
AC013402.3	0	0	0	0	0	0	0	0
AC013402.4	0	0	0	0	0	0	0	0
AC013402.5	0	0	0	0	0	0	0	0
AC013436.6	0	0	0	0	0	0	0	0
AC013448.1	0	0	0	0	0	0	0	0
AC013448.2	0	0	0	0	0	0	0	0
AC013460.1	0	0	0	0	0	0	4	0
AC013463.2	2	9	0	0	6	0	8	7
AC013472.3	0	4	0	0	0	0	0	0
AC013472.4	0	0	0	0	0	0	2	0
AC013480.2	0	0	0	0	0	0	0	0
AC013727.1	0	0	0	0	0	0	0	0
AC013727.2	0	0	0	0	0	0	0	0
AC013733.3	0	0	0	0	0	0	0	0
AC013733.4	0	0	0	0	0	0	0	0
AC015688.3	0	0	0	0	0	0	0	0
AC015691.13	9	1	2	3	0	2	8	1
AC015849.12	0	0	0	0	0	0	0	0
AC015849.13	0	0	0	0	0	0	0	0
AC015849.16	0	0	0	0	0	0	0	0
AC015849.19	0	0	0	0	0	0	0	0
AC015849.2	0	0	0	0	0	0	0	0
AC015922.6	0	0	0	0	0	0	0	0
AC015923.1	0	0	0	0	0	0	0	0
AC015933.2	0	0	0	1	0	0	6	2
AC015969.3	0	0	0	0	0	0	0	0
AC015971.2	10	0	4	1	2	6	5	21
AC015977.6	0	0	0	0	0	0	0	0
AC015987.1	2	0	0	0	0	0	0	0
AC016292.1	0	0	0	0	0	0	0	0
AC016582.2	138	78	0	5	51	36	0	8
AC016629.3	50	19	6	4	46	54	6	2
AC016644.1	1	0	0	0	2	0	0	0
AC016682.1	0	0	0	0	0	0	0	0
AC016683.5	0	0	0	0	0	0	0	0
AC016700.2	0	0	0	0	0	0	0	0
AC016700.5	10	4	39	2	0	0	25	12
AC016710.1	0	0	40	31	0	0	28	50
AC016716.2	0	0	0	0	0	0	0	0
AC016722.3	0	0	0	3	0	0	0	0
AC016722.4	0	18	1	7	7	10	0	15
AC016723.4	0	0	0	2	0	0	0	0
AC016730.1	0	0	3	12	0	0	13	9
AC016735.1	44	18	0	0	4	9	2	0
AC016735.2	0	0	0	0	0	0	0	0
AC016735.3	0	0	0	0	0	0	0	0
AC016738.3	0	0	0	0	0	0	0	0
AC016738.4	13	2	21	15	6	5	17	17
AC016745.3	37	17	3	13	10	12	3	2
AC016747.3	0	0	0	0	0	0	0	8
AC016751.2	0	0	0	0	0	2	0	0
AC016751.3	0	0	0	0	0	0	0	0
AC016757.3	0	0	32	19	0	0	10	18
AC016768.1	0	0	0	0	0	0	0	0
AC016831.7	125	58	3	20	42	45	4	12
AC016903.1	0	0	0	0	0	0	0	0
AC016903.2	0	0	0	0	0	0	0	0
AC016907.3	0	0	0	0	0	0	0	0
AC016909.1	0	0	0	0	0	0	0	0
AC016910.1	0	0	0	0	0	0	2	0
AC016912.3	0	0	0	0	0	0	0	0
AC016994.2	0	0	0	0	0	0	0	0
AC016995.3	0	0	4	14	0	2	2	21
AC016999.2	2	2	2	1	3	5	1	4
AC017002.1	0	0	0	6	0	0	0	4
AC017002.4	0	0	0	0	0	0	0	0
AC017006.2	0	0	0	0	0	0	0	0
AC017006.3	1	0	0	0	0	0	0	0
AC017048.1	0	0	0	0	0	0	0	0
AC017048.2	0	0	0	0	0	0	0	0
AC017053.1	0	0	0	0	0	0	0	0
AC017074.1	0	0	0	0	0	0	0	0
AC017074.2	20	15	4	6	3	19	9	8
AC017101.10	0	0	0	0	0	0	0	0
AC017104.2	4	0	0	0	1	0	0	1
AC017104.6	4	0	4	14	2	0	13	13
AC017116.11	0	0	0	0	0	0	0	0
AC018359.1	0	0	0	0	0	0	0	0
AC018359.3	2	0	0	0	0	0	0	0
AC018462.2	0	4	2	4	1	2	3	8
AC018464.3	0	0	0	0	0	0	0	0
AC018495.3	0	0	0	0	0	0	0	0
AC018643.4	0	0	0	0	0	0	0	0
AC018647.3	2	2	0	0	0	4	0	0
AC018685.1	0	0	0	0	0	0	0	0
AC018685.2	0	0	0	0	0	0	0	0
AC018693.6	0	0	0	0	0	1	0	0
AC018717.1	0	0	0	0	0	0	0	0
AC018731.3	0	0	0	0	0	0	0	0
AC018737.3	0	0	0	0	4	0	2	0
AC018742.1	4	6	0	0	0	0	0	0
AC018755.17	0	0	0	0	0	1	0	4
AC018766.6	11	0	0	4	3	6	2	8
AC018799.1	0	0	0	0	0	0	0	0
AC018804.3	0	0	0	0	0	0	0	0
AC018816.3	0	0	6	19	0	0	6	6
AC018832.1	0	0	0	0	0	0	0	0
AC018866.1	0	0	0	0	0	0	0	0
AC018878.3	0	0	0	0	0	0	0	0
AC018890.6	0	0	42	65	0	0	68	51
AC019048.1	0	0	1	2	0	0	0	0
AC019055.1	0	0	0	0	0	0	0	0
AC019064.1	0	0	0	0	0	0	0	0
AC019100.3	22	16	0	0	17	4	0	0
AC019117.1	0	0	0	0	0	0	0	0
AC019117.2	2	0	0	0	0	0	0	0
AC019118.3	0	0	0	0	0	0	0	0
AC019118.4	0	0	0	0	2	2	0	2
AC019185.4	0	0	0	0	0	0	0	0
AC019186.1	0	0	2	0	0	4	0	0
AC019330.1	0	0	0	0	0	0	0	0
AC019349.5	0	0	0	0	0	0	0	0
AC020571.3	393	210	80	40	114	234	64	86
AC020594.5	0	0	2	0	0	0	4	3
AC020595.1	0	0	0	0	0	0	0	0
AC020743.2	0	0	0	0	0	0	2	0
AC020743.3	0	0	0	0	0	0	0	0
AC020743.4	0	0	0	0	0	0	0	0
AC020956.3	0	0	0	0	0	0	0	0
AC021021.2	0	0	0	0	0	0	0	0
AC021188.4	0	0	0	1	0	0	0	0
AC021218.2	8	0	2	2	6	8	8	6
AC022007.5	126	61	66	62	65	76	86	60
AC022154.7	10	1	7	5	13	6	0	8
AC022173.2	0	0	0	0	0	6	0	0
AC022182.1	0	0	0	0	0	0	2	0
AC022182.3	0	0	0	0	0	0	0	0
AC022201.4	0	0	0	0	0	0	0	0
AC022201.5	0	0	0	0	0	0	0	0
AC022431.2	0	0	0	0	0	0	0	0
AC022431.3	2	0	0	0	0	0	0	0
AC022486.1	0	0	0	0	0	0	0	0
AC022816.2	0	0	0	0	0	0	0	0
AC022819.3	0	0	2	0	0	6	0	0
AC023115.2	4	0	0	0	0	4	8	4
AC023115.4	0	0	0	0	0	0	0	0
AC023128.1	0	0	0	0	0	0	0	0
AC023137.2	0	0	0	0	0	0	0	0
AC023347.1	32	12	4	0	6	4	4	6
AC023469.1	0	0	2	0	0	0	0	2
AC023469.2	0	0	0	0	0	0	0	0
AC023481.1	0	0	0	0	0	0	0	0
AC023590.1	0	0	0	2	0	0	0	0
AC023669.1	0	0	0	0	0	0	0	0
AC023672.2	4	0	0	0	2	0	0	0
AC024028.1	0	0	0	0	0	0	0	0
AC024084.1	0	0	0	0	0	0	0	0
AC024132.1	0	0	0	0	0	0	2	0
AC024560.2	0	0	0	2	0	0	0	0
AC024592.12	0	0	0	0	0	0	0	0
AC024592.9	0	0	0	0	0	0	0	0
AC024619.2	0	0	0	0	0	0	0	0
AC024704.2	0	0	0	0	0	0	0	0
AC025048.1	53	41	47	64	34	83	63	59
AC025165.8	0	0	7	6	0	0	2	7
AC025171.1	0	0	58	67	0	1	93	104
AC025263.3	0	0	0	0	0	0	0	0
AC025335.1	46	26	655	557	14	4	405	421
AC025442.3	0	0	0	0	0	0	0	0
AC025811.3	0	0	0	0	0	0	0	0
AC025918.2	1	0	0	0	0	4	0	4
AC026150.8	0	0	0	2	0	0	0	0
AC026167.1	13	0	0	0	0	12	0	0
AC026188.1	0	0	0	0	0	0	0	0
AC026202.3	2	0	1	0	0	0	0	6
AC026202.5	0	0	0	0	0	0	0	0
AC026471.6	0	0	0	0	0	0	0	0
AC026904.1	0	0	0	0	0	0	0	0
AC027119.1	19	8	0	0	5	10	0	0
AC027601.1	40	4	19	10	57	22	13	22
AC034110.1	0	0	0	0	0	0	0	0
AC034187.2	0	0	0	0	0	0	0	0
AC034220.3	128	43	39	44	63	60	49	45
AC034228.2	0	0	0	0	0	0	0	0
AC034228.3	0	0	0	0	0	0	0	0
AC034228.4	0	0	0	0	0	0	0	0
AC034243.1	0	0	0	0	0	0	0	0
AC037445.1	0	0	0	0	0	0	0	0
AC037459.4	0	0	0	0	0	0	0	0
AC046143.3	26	6	38	20	5	25	27	47
AC051649.12	0	0	0	0	0	0	0	0
AC053503.11	0	0	0	0	0	0	0	0
AC053503.4	17	2	0	1	0	2	4	2
AC053503.6	0	0	0	0	0	0	0	0
AC055764.1	0	0	0	1	0	0	0	0
AC058791.1	21	20	8	22	4	15	19	12
AC060834.3	0	0	2	0	0	0	0	2
AC061992.2	8	12	6	3	3	4	7	2
AC062017.1	27	9	4	0	0	13	4	2
AC062020.1	0	0	0	0	0	0	0	0
AC062020.2	0	0	0	0	0	0	0	0
AC062021.1	0	0	0	0	0	0	0	0
AC062028.1	20	3	0	0	4	8	0	0
AC062029.1	54	22	10	20	14	6	18	29
AC062031.1	0	0	0	0	0	0	0	0
AC062032.1	0	0	0	0	0	0	0	0
AC063976.3	0	0	0	0	0	0	0	0
AC063980.3	0	1	0	0	0	0	0	0
AC064834.1	0	0	0	0	0	0	0	0
AC064834.2	0	0	4	6	0	0	2	2
AC064834.3	0	0	0	0	0	0	0	0
AC064853.2	0	0	0	0	0	0	0	0
AC064865.1	0	0	0	0	0	0	0	0
AC064871.3	0	0	0	0	0	0	0	0
AC064874.1	0	0	0	0	2	0	0	0
AC064875.2	0	0	0	0	0	0	0	0
AC067945.2	0	0	0	0	0	0	0	0
AC067945.4	2	0	0	0	0	0	0	0
AC067956.1	6	10	0	0	0	6	0	3
AC067959.1	0	0	2	3	0	0	0	1
AC067960.1	0	0	0	0	0	0	0	0
AC067968.3	0	0	0	0	0	0	0	0
AC067969.1	0	0	0	0	0	0	0	0
AC067969.2	2	0	0	0	0	0	0	0
AC068057.1	20	2	0	0	4	4	0	0
AC068134.6	0	0	0	0	0	0	0	2
AC068134.8	0	0	0	0	0	0	0	1
AC068138.1	0	4	0	0	0	0	0	0
AC068196.1	0	0	0	0	0	0	0	0
AC068282.3	77	28	43	41	14	24	65	52
AC068286.1	0	0	1	0	0	0	0	0
AC068483.1	0	0	0	0	0	0	0	0
AC068489.1	0	0	0	0	0	0	0	0
AC068490.1	0	0	0	0	0	0	0	2
AC068491.2	2	0	3	0	0	0	0	0
AC068492.1	0	0	0	0	0	0	0	0
AC068499.10	0	12	0	1	2	0	1	2
AC068533.7	0	0	0	0	0	0	0	0
AC068535.2	0	0	0	0	0	0	0	0
AC068535.3	0	0	0	0	0	0	0	0
AC068538.4	0	0	0	0	0	0	0	0
AC068580.5	0	0	0	0	0	0	0	0
AC068580.6	4	2	0	6	4	4	0	12
AC068580.7	7	0	10	4	5	4	14	8
AC068831.10	6	8	2	6	7	0	4	0
AC068831.15	0	0	0	0	0	0	0	0
AC068831.16	14	0	1	5	5	16	2	0
AC068831.6	16	8	6	2	2	11	3	6
AC068858.1	0	0	0	0	0	0	0	0
AC069155.1	0	0	0	4	0	0	0	0
AC069257.8	1	0	0	0	0	1	0	2
AC069277.2	0	0	36	30	0	0	34	32
AC069363.1	0	0	0	0	0	0	0	0
AC069368.3	0	0	0	0	0	0	0	0
AC069394.1	0	0	0	0	0	0	0	0
AC069513.4	0	0	0	0	0	0	0	0
AC072062.1	14	13	2	6	2	6	0	10
AC072062.3	0	0	0	0	2	0	0	0
AC073043.1	0	0	8	3	0	1	0	0
AC073046.25	50	13	26	16	50	20	41	48
AC073071.1	0	0	0	0	0	0	0	0
AC073072.5	0	0	4	8	0	0	6	6
AC073094.4	0	0	0	0	0	0	0	0
AC073107.1	32	9	21	24	12	2	30	34
AC073115.6	4	0	0	0	0	0	0	0
AC073115.7	4	2	0	0	0	2	0	0
AC073130.1	0	0	24	6	0	0	9	17
AC073130.3	0	0	2	0	3	2	1	2
AC073218.3	0	0	0	0	0	0	0	0
AC073254.1	17	6	18	19	18	23	43	40
AC073257.1	23	15	9	7	2	11	7	0
AC073257.2	8	5	8	4	6	0	0	6
AC073283.4	46	19	0	1	2	11	1	2
AC073283.7	6	0	0	0	0	0	4	13
AC073284.4	0	0	0	0	0	0	0	0
AC073316.1	0	0	0	4	0	0	0	0
AC073316.2	6	8	0	0	0	0	0	0
AC073321.4	0	0	0	0	0	0	0	0
AC073325.1	0	0	0	0	0	0	0	0
AC073326.3	6	4	0	0	0	0	0	0
AC073333.8	3	0	0	0	3	7	0	1
AC073342.12	8	3	0	6	4	1	2	0
AC073343.13	2	3	9	1	0	0	9	16
AC073409.1	0	0	2	0	0	0	0	0
AC073626.2	0	0	0	0	0	0	0	0
AC073628.1	0	0	0	0	0	0	0	0
AC073635.5	0	0	1	0	0	0	0	2
AC073636.1	0	0	0	0	0	0	0	0
AC073641.2	0	0	0	0	0	0	4	0
AC073834.3	0	0	0	0	0	0	0	0
AC073842.19	0	0	0	0	0	0	0	0
AC073928.2	0	0	0	0	0	0	0	0
AC073934.6	0	0	0	0	0	2	0	0
AC073957.15	0	0	0	0	0	0	0	0
AC073987.1	0	0	0	0	0	0	0	0
AC074011.2	0	5	0	0	4	2	4	0
AC074019.1	0	0	0	0	0	0	0	0
AC074117.10	695	286	153	165	291	437	164	293
AC074183.4	0	0	0	0	0	0	0	0
AC074212.5	63	16	1	2	24	27	7	8
AC074212.6	42	18	12	4	21	15	5	22
AC074286.1	16	12	18	12	9	16	32	40
AC074289.1	2	0	18	6	4	2	17	12
AC074363.1	0	0	0	0	0	0	0	0
AC074366.3	0	0	0	0	0	0	0	0
AC074389.5	0	0	0	0	0	0	0	0
AC074389.6	0	0	0	0	0	0	0	0
AC074389.7	0	0	0	0	0	0	0	0
AC074391.1	0	0	4	0	0	0	1	0
AC078842.3	0	0	0	0	0	0	0	0
AC078842.4	0	0	0	0	0	0	0	0
AC078851.1	0	0	0	0	0	0	0	0
AC078852.1	15	2	0	0	16	2	0	0
AC078852.2	0	0	0	0	2	1	0	0
AC078882.1	0	0	0	0	0	0	2	0
AC078883.3	2	0	2	0	0	0	0	2
AC078883.4	7	2	1	2	0	0	0	0
AC078941.1	3	5	0	0	2	3	0	7
AC078942.1	0	0	0	0	0	0	0	0
AC079117.1	0	0	0	0	0	0	0	0
AC079135.1	0	0	23	14	0	0	13	24
AC079145.4	12	8	17	20	0	0	35	42
AC079150.3	0	0	0	0	0	0	0	0
AC079154.1	0	0	0	0	0	0	0	0
AC079163.1	0	0	0	0	0	0	0	0
AC079305.10	15	3	0	0	1	6	4	0
AC079305.11	0	0	0	0	0	0	2	0
AC079305.8	29	20	0	6	2	24	4	6
AC079354.3	2	0	0	0	0	0	0	0
AC079354.5	6	0	2	3	2	0	4	0
AC079466.1	17	2	365	306	4	0	421	593
AC079584.2	0	0	0	0	0	0	0	0
AC079586.1	0	0	19	53	0	0	24	48
AC079610.1	0	0	0	0	0	0	0	0
AC079610.2	0	0	0	0	0	0	0	0
AC079612.1	0	0	0	0	0	0	0	0
AC079612.2	0	0	0	0	0	0	0	0
AC079613.1	0	0	0	0	0	0	0	0
AC079630.2	0	0	10	6	0	0	6	12
AC079630.4	0	0	0	0	0	0	0	0
AC079742.4	0	0	0	0	0	0	0	0
AC079767.4	0	0	0	0	0	0	1	12
AC079776.1	8	0	2	10	2	0	0	0
AC079776.3	0	0	0	0	0	0	0	0
AC079779.4	5	0	0	1	5	13	0	2
AC079779.5	4	0	0	0	2	1	1	0
AC079779.6	0	0	0	4	0	0	4	0
AC079779.7	0	0	0	0	0	0	0	0
AC079790.2	0	0	0	0	0	0	0	0
AC079799.2	0	0	0	0	0	0	0	0
AC079807.2	7	5	4	2	10	7	2	2
AC079807.4	43	0	0	9	6	4	7	5
AC079896.1	0	0	0	0	0	0	0	0
AC079922.3	38	20	58	29	27	8	33	29
AC079988.3	0	0	0	0	0	0	0	0
AC080094.1	0	0	0	0	0	0	0	0
AC083843.1	188	76	64	38	151	220	37	142
AC083843.2	0	0	2	0	0	0	0	0
AC083864.3	0	0	0	0	0	0	0	0
AC083864.4	0	0	0	0	0	0	0	0
AC083867.4	11	0	0	0	0	0	0	0
AC083884.8	2	2	0	1	2	3	0	4
AC083900.1	0	0	0	0	0	4	0	0
AC083949.1	0	0	0	0	0	0	0	0
AC084082.3	4	0	0	0	4	2	0	0
AC084117.3	4	0	1	3	8	12	0	7
AC084125.4	57	4	34	27	19	38	15	26
AC084149.1	0	0	0	0	0	0	0	0
AC084149.2	0	0	0	0	0	0	4	0
AC084193.1	0	0	0	0	0	2	0	0
AC084219.2	0	0	0	0	0	0	0	0
AC084219.4	25	12	6	1	7	19	9	3
AC084809.2	27	28	0	0	18	17	2	0
AC084809.3	2	2	0	0	0	1	0	0
AC087073.1	0	0	0	0	0	0	2	0
AC087294.2	43	13	74	52	16	29	57	52
AC087430.1	0	0	0	0	0	0	0	0
AC087491.2	10	0	0	4	0	0	7	0
AC087499.10	0	0	0	0	0	0	0	0
AC087501.1	0	0	0	0	0	0	0	0
AC087762.1	0	0	8	0	0	0	4	3
AC090044.2	0	0	0	0	0	0	0	0
AC090286.4	0	0	0	0	0	0	0	0
AC090505.1	2	0	0	0	0	0	0	0
AC090505.4	0	0	0	0	0	0	0	0
AC090505.6	36	11	0	8	14	20	2	6
AC090587.4	10	4	9	8	11	0	0	3
AC090587.5	7	5	4	8	2	0	1	0
AC090616.2	34	12	0	0	10	9	1	0
AC090617.1	0	0	0	3	0	0	2	1
AC090627.1	0	0	0	0	0	0	0	0
AC090696.2	0	0	0	0	0	0	0	0
AC090952.5	0	0	0	0	0	0	0	0
AC090957.2	0	0	0	0	0	0	0	0
AC091132.1	0	0	0	0	0	0	0	0
AC091133.1	0	0	0	0	0	0	0	0
AC091153.4	0	0	0	0	2	3	0	4
AC091177.1	0	0	0	0	0	0	0	0
AC091199.1	0	0	0	0	0	0	0	0
AC091493.2	0	0	0	0	0	0	0	0
AC091633.3	14	2	0	1	6	2	0	2
AC091705.1	0	0	0	0	0	0	0	0
AC091729.7	3	2	6	0	0	0	0	6
AC091729.8	8	2	2	1	2	2	0	2
AC091729.9	135	88	224	166	47	65	208	247
AC091770.3	0	0	0	0	0	0	0	0
AC091801.1	0	0	0	0	0	0	0	0
AC091814.2	0	0	0	0	0	0	0	0
AC091814.3	0	0	0	2	0	0	0	0
AC091878.1	2	3	2	0	0	0	0	0
AC091962.3	0	0	0	0	0	0	0	0
AC092071.1	0	0	0	0	0	0	0	0
AC092155.4	2	8	0	0	0	0	0	0
AC092159.1	0	0	0	0	0	0	0	0
AC092159.2	3	0	2	4	0	1	0	0
AC092159.3	0	0	0	0	0	0	0	0
AC092162.1	0	0	0	0	0	0	0	0
AC092168.2	0	0	0	0	0	0	0	1
AC092168.3	0	0	0	0	0	0	0	0
AC092168.4	0	0	0	0	0	0	0	0
AC092171.2	4	9	0	0	2	4	3	0
AC092171.4	0	0	0	0	0	0	0	0
AC092198.1	0	0	0	0	0	0	0	1
AC092295.4	4	0	2	1	6	8	11	13
AC092299.1	0	0	0	0	0	0	0	0
AC092301.3	58	29	5	2	47	62	6	13
AC092316.1	0	0	0	0	0	0	0	0
AC092415.1	0	0	61	44	0	0	77	82
AC092431.3	0	0	4	2	0	0	8	5
AC092484.1	0	0	0	0	0	0	0	0
AC092535.3	0	0	0	0	0	0	0	2
AC092570.2	0	0	0	0	0	0	0	0
AC092580.3	0	0	1	0	0	0	2	2
AC092580.4	0	0	0	0	0	0	0	0
AC092597.3	0	0	0	7	0	0	2	0
AC092614.2	4	11	10	6	1	4	4	12
AC092620.3	0	0	0	0	0	2	2	0
AC092625.1	0	0	0	0	0	0	0	2
AC092635.1	0	0	10	8	0	0	5	4
AC092652.1	0	0	0	0	0	0	0	0
AC092657.2	0	0	0	0	0	0	0	1
AC092660.1	0	0	0	0	0	0	0	0
AC092667.2	0	0	0	0	0	0	0	0
AC092669.3	0	0	2	1	0	0	2	2
AC092669.6	0	0	0	0	0	0	0	0
AC092675.3	0	0	0	0	0	0	2	0
AC092675.4	0	0	0	0	0	0	0	0
AC092684.1	0	0	0	0	0	0	0	0
AC092687.3	0	0	0	0	0	0	0	0
AC092687.4	0	0	0	0	0	0	0	0
AC092687.5	0	0	2	0	2	4	0	0
AC092755.4	3	0	0	0	2	11	0	0
AC092835.2	16	8	35	41	12	16	46	33
AC092839.3	0	0	0	0	0	0	0	0
AC092839.4	0	0	0	0	0	0	0	0
AC092881.1	0	2	0	0	2	12	0	1
AC093063.3	0	0	0	0	0	0	0	0
AC093074.1	0	0	0	0	0	0	0	0
AC093110.3	14	1	6	5	14	47	7	30
AC093159.1	0	0	0	0	0	0	0	0
AC093323.1	0	4	0	0	1	2	0	0
AC093323.3	2565	1177	1125	1146	635	844	888	840
AC093326.1	0	0	0	0	0	0	0	0
AC093326.2	0	0	0	0	0	0	0	0
AC093326.3	0	0	26	16	0	0	31	41
AC093375.1	8	2	3	8	0	0	2	28
AC093381.2	0	0	0	0	0	0	0	0
AC093382.1	0	0	2	0	2	0	6	0
AC093388.3	80	17	31	50	25	18	59	48
AC093390.1	0	0	0	0	0	0	0	0
AC093484.4	0	0	0	0	0	2	0	0
AC093495.4	26	12	16	17	27	37	31	26
AC093585.6	0	0	0	0	0	0	0	0
AC093590.1	0	0	0	0	0	0	0	0
AC093609.1	1	0	0	0	0	0	10	0
AC093620.5	24	11	0	1	20	6	0	0
AC093627.10	0	0	0	0	0	0	0	0
AC093627.11	0	0	0	0	0	0	0	0
AC093627.12	0	0	0	0	0	0	0	0
AC093627.7	0	0	0	0	0	0	0	0
AC093627.8	0	0	0	0	0	0	0	0
AC093627.9	0	0	0	0	0	0	0	0
AC093639.1	0	0	0	0	0	0	0	0
AC093642.3	0	0	2	0	0	0	0	0
AC093642.4	0	0	0	0	0	0	0	0
AC093642.6	0	0	0	0	0	0	0	0
AC093673.5	1264	611	163	133	261	237	95	106
AC093690.1	0	0	0	0	0	0	0	0
AC093702.1	0	0	0	0	0	0	0	0
AC093732.1	1	0	9	2	4	0	8	4
AC093802.1	0	0	0	0	0	0	0	0
AC093818.1	23	29	52	54	25	25	33	49
AC093822.1	0	0	0	0	0	0	0	0
AC093843.1	2	2	0	0	0	4	0	0
AC093850.2	0	0	0	0	0	0	0	0
AC093901.1	2	7	15	26	0	0	10	20
AC093911.1	0	0	0	0	0	0	0	0
AC096554.1	0	0	0	0	0	0	0	0
AC096558.1	0	0	0	0	0	0	0	0
AC096559.1	1	4	0	2	0	0	2	2
AC096559.2	0	0	0	0	0	0	0	0
AC096570.1	0	0	0	0	0	0	0	0
AC096570.2	0	0	0	0	0	0	0	0
AC096574.4	0	0	0	0	0	1	0	2
AC096574.5	0	0	16	14	0	0	10	14
AC096579.13	0	0	0	0	0	0	0	0
AC096649.2	0	0	0	0	0	0	0	0
AC096649.3	0	0	0	0	0	0	0	0
AC096669.1	0	0	0	0	0	0	0	0
AC096669.2	0	0	2	12	0	0	0	10
AC096669.3	0	0	0	0	0	0	0	0
AC096670.3	0	0	0	0	0	0	0	0
AC096732.2	0	0	0	0	0	0	0	0
AC097381.1	4	0	0	0	1	0	0	0
AC097382.5	6	0	0	0	2	0	0	0
AC097461.4	7	4	7	0	5	5	2	2
AC097467.2	0	0	0	0	0	0	0	1
AC097468.4	0	0	0	0	0	0	0	0
AC097468.7	0	0	0	0	0	0	0	0
AC097495.2	0	0	0	0	0	0	0	0
AC097495.3	0	0	0	0	0	0	0	1
AC097499.1	0	0	0	0	0	0	0	0
AC097532.2	0	0	0	4	0	0	0	0
AC097662.2	58	9	10	13	17	37	9	39
AC097713.3	0	0	0	0	0	0	0	0
AC097713.4	0	0	0	3	0	0	0	0
AC097721.2	32	14	12	14	13	10	16	11
AC097724.3	16	17	4	0	13	7	20	32
AC098617.1	0	0	2	0	0	0	0	8
AC098820.2	0	0	0	0	0	0	0	0
AC098820.3	24	13	4	2	12	5	17	7
AC098820.4	2	2	2	0	0	0	0	4
AC098823.3	0	0	2	0	0	0	4	0
AC098828.2	0	0	8	16	0	0	9	10
AC098872.3	0	0	0	0	0	0	0	0
AC098973.1	0	0	2	0	0	0	0	4
AC098973.2	0	0	62	81	4	0	68	81
AC099342.1	12	4	2	0	2	8	0	0
AC099344.2	0	0	0	0	0	0	0	0
AC099344.3	0	0	0	0	0	0	0	0
AC099552.2	0	0	19	15	0	0	8	9
AC099552.3	0	0	0	0	0	0	0	0
AC099552.4	0	0	2	0	0	0	0	1
AC099668.5	0	0	0	0	0	0	0	0
AC099684.1	0	0	0	0	0	0	0	0
AC099754.1	0	0	0	0	0	0	0	0
AC099850.1	45	22	8	0	18	16	14	0
AC100802.3	0	0	0	0	0	0	0	0
AC100830.3	5	0	2	0	0	0	0	0
AC100830.4	0	0	0	0	0	0	0	0
AC100830.5	0	0	0	0	2	0	0	0
AC102948.2	0	0	0	0	0	0	0	0
AC102953.4	2	4	0	0	0	0	2	0
AC102953.6	0	0	0	0	0	0	0	0
AC103563.8	0	0	0	0	0	0	2	0
AC103563.9	0	0	0	0	0	0	0	0
AC103564.7	0	0	0	0	0	0	0	0
AC103881.1	0	0	0	0	0	0	0	0
AC104024.1	0	0	0	0	0	0	4	2
AC104024.2	0	0	0	0	0	0	0	0
AC104076.3	0	0	0	0	0	0	0	0
AC104088.1	0	0	2	1	0	0	0	1
AC104113.3	0	0	2	0	0	4	0	1
AC104134.2	1	0	0	0	1	2	2	0
AC104135.2	10	2	6	0	2	4	0	6
AC104389.16	0	0	0	0	0	0	0	0
AC104389.28	48	16	110	97	14	13	193	228
AC104532.2	0	0	0	0	0	0	0	0
AC104532.3	2	0	0	0	2	0	0	0
AC104532.4	16	3	17	3	3	8	8	9
AC104534.2	4	5	0	2	4	11	6	5
AC104534.3	0	0	0	0	0	0	0	0
AC104623.2	0	0	0	0	0	0	0	0
AC104653.1	4	0	0	0	2	0	0	0
AC104654.1	44	20	0	0	12	10	0	0
AC104654.2	0	0	2	0	0	0	0	1
AC104655.2	4	4	5	1	2	5	2	9
AC104655.3	0	0	11	6	0	0	6	2
AC104667.3	445	231	0	0	79	37	2	4
AC104695.4	0	0	0	0	0	0	0	0
AC104699.1	0	0	0	0	0	0	1	0
AC104777.1	0	0	0	0	0	0	2	0
AC104777.2	0	0	2	0	0	0	0	0
AC104777.3	0	0	0	0	0	0	0	9
AC104777.4	0	0	0	0	0	0	0	0
AC104781.1	0	0	0	0	0	0	0	0
AC104794.4	0	0	0	0	0	0	0	0
AC104809.2	0	0	0	0	0	0	0	0
AC104809.3	0	0	4	0	0	0	3	2
AC104809.4	0	0	0	8	0	0	6	0
AC104820.2	0	0	0	0	0	0	0	0
AC104984.4	0	0	0	0	0	0	0	0
AC105053.3	0	2	0	0	0	0	0	0
AC105339.1	0	0	0	0	0	0	0	0
AC105393.1	0	0	8	11	0	0	3	0
AC105393.2	4	0	6	1	0	0	17	18
AC105398.3	0	0	0	0	0	0	0	1
AC105402.4	0	0	0	0	0	0	0	0
AC105461.1	0	0	0	0	0	0	0	0
AC105760.2	109	40	58	57	22	29	62	48
AC105760.3	0	0	0	0	0	0	4	0
AC106053.1	0	0	0	0	0	0	0	0
AC106706.1	0	0	0	0	0	0	0	0
AC106782.20	0	0	0	0	0	0	0	0
AC106786.1	0	0	206	150	0	0	203	154
AC106801.1	0	0	0	0	0	0	0	4
AC106869.2	6	4	0	0	0	2	0	4
AC106870.1	0	0	0	0	0	0	0	0
AC106870.2	0	0	0	0	0	0	0	0
AC106873.4	0	0	0	0	0	0	0	0
AC106874.1	0	0	0	0	0	0	0	0
AC106875.1	10	2	0	0	0	0	0	0
AC106876.2	0	2	0	0	0	0	0	0
AC107057.1	0	0	4	6	0	0	0	6
AC107079.1	0	0	0	0	0	0	0	3
AC107081.5	4	2	0	0	6	14	4	2
AC107218.3	0	0	0	0	1	0	0	0
AC107399.2	0	0	0	0	0	0	0	0
AC107622.1	0	0	0	1	0	4	0	2
AC108004.2	0	0	0	0	0	0	0	0
AC108004.3	0	0	0	0	0	0	0	0
AC108025.2	0	0	0	0	0	0	0	0
AC108051.1	0	0	0	0	0	0	0	0
AC108051.2	0	0	0	0	0	0	0	0
AC108056.1	0	0	0	0	0	0	0	0
AC108066.1	0	0	0	0	0	0	0	0
AC108142.1	0	0	252	239	0	0	215	265
AC108448.3	0	0	0	0	0	0	0	0
AC108462.1	0	0	0	0	0	0	0	0
AC108463.1	0	0	26	16	0	0	39	20
AC108488.4	0	2	0	0	0	0	0	0
AC108676.1	0	0	4	7	1	0	13	0
AC108868.5	0	0	0	0	0	0	0	0
AC108868.6	0	0	0	0	0	0	0	0
AC108938.5	0	0	0	0	0	2	0	0
AC109309.4	0	0	0	0	0	0	0	0
AC109333.10	0	1	0	0	5	7	0	0
AC109589.1	0	0	0	0	0	0	0	0
AC109642.1	0	0	0	0	0	0	0	0
AC109826.1	0	0	0	5	0	0	14	20
AC110769.3	0	0	4	0	0	0	0	0
AC110781.3	0	4	4	0	0	0	7	7
AC112518.3	0	0	0	0	0	0	0	0
AC112715.2	0	0	4	0	0	0	0	2
AC112721.1	0	0	21	14	0	0	25	15
AC112721.2	0	0	21	20	0	0	26	32
AC113167.1	0	0	0	0	0	0	0	0
AC113189.5	283	201	32	30	50	66	25	24
AC113331.9	0	0	1	2	0	0	2	0
AC113607.2	0	0	0	0	0	0	0	0
AC113607.3	0	0	0	0	0	0	0	0
AC113608.1	0	0	0	0	0	0	0	0
AC113610.1	0	0	0	0	0	0	0	0
AC113617.1	0	0	0	0	0	0	0	0
AC113618.1	0	0	0	0	0	0	0	0
AC114271.2	1	0	17	8	0	6	14	14
AC114730.11	6	0	1	2	0	1	0	0
AC114730.2	0	0	0	0	0	0	0	0
AC114730.3	4	3	0	0	2	0	0	0
AC114730.5	0	0	0	0	0	0	0	0
AC114730.7	0	0	0	0	0	0	0	0
AC114730.8	0	2	2	0	0	2	0	0
AC114752.1	0	0	0	0	0	0	0	0
AC114752.3	0	0	0	0	0	0	0	0
AC114763.1	0	0	0	0	0	0	0	0
AC114765.1	4	4	0	1	0	3	1	2
AC114765.2	0	0	0	0	0	2	0	0
AC114776.3	2	1	0	0	0	0	0	0
AC114783.1	0	0	0	0	0	0	0	0
AC114803.3	0	0	0	0	0	0	0	0
AC114808.2	0	0	0	0	0	0	0	0
AC114808.3	0	0	0	0	0	0	0	0
AC114812.8	0	0	0	0	0	0	0	0
AC114813.1	0	0	0	0	2	1	0	0
AC114814.3	0	0	0	0	0	0	0	0
AC114814.4	0	0	6	23	0	0	14	22
AC115522.3	6	0	18	17	2	4	18	9
AC116035.1	0	0	3	0	0	0	0	2
AC116035.2	0	0	0	0	0	0	0	0
AC116366.5	0	0	1	3	0	0	10	2
AC116366.6	1	2	0	0	0	6	4	5
AC116609.1	0	0	0	0	0	0	0	0
AC116609.2	0	0	0	0	0	0	0	0
AC116609.3	0	0	0	0	0	0	0	0
AC116614.1	0	0	0	0	0	0	0	0
AC118345.1	0	0	0	0	0	0	0	0
AC118653.2	0	0	0	0	0	0	0	0
AC118754.4	0	0	0	0	0	0	0	0
AC122136.2	0	0	0	0	0	0	0	0
AC123023.1	0	0	0	0	0	0	0	0
AC123886.2	0	0	0	3	0	0	9	2
AC124057.5	0	0	0	0	0	0	0	0
AC124312.1	0	0	0	0	0	0	0	0
AC124789.1	0	0	0	3	0	0	0	0
AC124861.1	16	4	4	0	3	22	0	0
AC124944.5	0	0	0	0	0	0	0	0
AC124997.1	0	0	0	0	0	0	2	0
AC125421.1	0	0	0	0	0	0	0	0
AC127904.2	5	2	12	18	0	8	10	20
AC128709.2	0	0	0	0	0	0	0	0
AC128709.3	0	0	0	0	0	0	0	0
AC128709.4	0	0	0	0	0	0	0	0
AC129492.1	0	0	0	0	0	0	0	0
AC129492.6	19	18	7	11	5	6	20	19
AC129778.2	0	0	0	0	0	0	0	0
AC130469.2	0	0	0	0	0	0	0	0
AC130689.5	0	0	0	0	0	0	0	0
AC131056.3	0	0	0	0	0	0	0	0
AC131056.5	0	0	0	0	0	0	0	0
AC131097.4	0	0	0	0	0	0	0	0
AC132807.1	0	0	0	0	0	0	0	0
AC133106.2	0	0	0	0	0	0	0	0
AC133633.1	0	0	0	0	0	0	0	0
AC133633.2	0	0	0	0	0	0	0	0
AC133644.2	0	0	2	11	0	0	9	2
AC133680.1	0	0	0	0	0	0	0	0
AC133785.1	0	0	6	18	0	0	30	23
AC135048.13	1	0	0	0	0	0	1	0
AC135050.5	0	2	0	0	0	0	2	0
AC135178.7	0	0	0	0	0	0	0	0
AC137723.5	0	0	0	0	0	0	0	0
AC137932.4	58	20	16	6	28	45	32	25
AC137932.5	47	12	20	20	26	27	16	50
AC137932.6	2	1	21	6	4	6	26	6
AC137934.1	1	1	2	0	0	0	1	0
AC138035.1	0	0	0	0	1	3	0	0
AC138035.2	13	8	2	7	7	10	8	17
AC138430.4	0	0	0	0	0	0	0	0
AC138472.6	1	0	0	0	0	0	0	0
AC138647.1	0	0	0	0	0	0	0	0
AC138969.4	2	1	0	6	9	13	0	10
AC139099.4	1	0	6	1	0	0	24	8
AC139099.5	0	0	0	0	0	0	0	0
AC139100.3	0	0	10	22	0	0	9	8
AC139100.4	19	4	9	6	4	4	27	29
AC139712.4	0	0	0	0	0	0	0	0
AC139887.4	0	0	0	0	0	0	2	6
AC140481.4	0	0	0	0	0	0	0	0
AC140481.8	0	0	0	0	0	0	0	0
AC140542.2	0	0	0	0	0	0	0	0
AC140725.4	13	5	7	16	2	0	2	0
AC140912.1	0	0	0	0	0	0	18	6
AC141928.1	0	0	158	134	0	0	170	177
AC141930.2	0	0	0	0	0	0	0	0
AC142119.1	1	0	0	0	0	0	0	0
AC142293.3	1	2	0	0	4	4	0	0
AC142472.6	159	59	52	55	34	39	45	28
AC142528.1	26	9	6	2	8	13	3	10
AC144449.1	7	0	0	7	3	8	0	3
AC144450.1	0	0	2	0	0	0	0	0
AC144450.2	0	0	0	0	0	0	0	0
AC144525.1	0	0	0	0	0	0	0	0
AC144568.2	1	0	0	0	0	0	0	0
AC144652.1	151	50	5	8	37	35	4	13
AC144831.1	40	16	53	50	2	7	93	101
AC144831.3	0	0	0	0	0	0	0	0
AC144833.1	0	0	0	0	0	0	0	0
AC144835.1	2	0	0	0	0	2	0	0
AC144836.1	0	0	1	2	0	0	4	6
AC145110.1	0	4	0	0	0	2	0	0
AC145123.2	0	0	0	0	0	0	0	0
AC145124.2	23	15	3	2	16	2	0	4
AC145343.2	0	0	6	0	0	0	2	2
AC147651.1	0	0	0	0	0	0	0	0
AC147651.4	2	0	24	18	0	0	30	31
AC147651.5	0	1	0	0	0	0	0	0
AC156455.1	35	21	0	0	10	12	2	0
AC159540.1	6	0	1	1	2	1	2	0
AC159540.2	0	0	0	0	0	2	0	0
AC159540.3	0	0	0	0	0	0	0	0
AC195454.1	4	0	0	0	0	0	0	8
AC226118.1	0	0	0	0	0	0	0	2
AC226119.5	0	0	0	0	0	0	0	0
AC231657.1	0	0	0	0	0	0	0	0
AC241377.2	4	1	2	5	2	0	5	0
AC241585.2	71	23	21	12	21	5	12	18
AC244230.1	16	3	8	15	11	7	13	38
AC245100.1	100	29	30	20	10	21	19	25
ACAA1	4630	2063	1116	946	2050	2144	973	1018
ACAA2	185	89	1839	1777	15	37	2302	2758
ACACA	523	81	60	133	136	134	300	70
ACACB	399	113	345	251	105	143	296	301
ACAD10	615	261	494	474	211	268	490	617
ACAD11	15	8	11	8	6	24	0	9
ACAD8	2306	1027	1245	1061	940	983	1267	1286
ACAD9	5281	2479	1558	1458	2266	2178	1356	1212
ACADL	290	194	24	16	77	130	34	18
ACADM	5127	2511	1880	2074	1652	2363	1742	1952
ACADS	1444	699	205	116	410	447	236	202
ACADSB	1928	1193	207	209	802	946	295	258
ACADVL	16059	7999	9372	8759	6400	6913	7027	7114
ACAN	0	0	0	6	1	0	2	2
ACAP1	91	33	16	38	11	12	25	30
ACAP2	2869	1422	1481	1270	1616	2535	2038	2110
ACAP2-IT1	2	1	6	6	2	7	4	14
ACAP3	3296	1216	1922	1688	1765	1878	1985	2298
ACAT1	6473	3290	1470	1564	1989	2963	1580	1556
ACAT2	7117	4673	1194	1094	1804	2383	1046	1059
ACBD3	9448	4063	3672	3681	3782	5349	4811	5117
ACBD4	795	447	92	41	126	145	57	87
ACBD5	4901	2596	1326	1245	2175	4041	1585	2196
ACBD7	393	165	223	176	114	163	244	307
ACCS	533	303	99	68	183	253	82	114
ACCSL	0	0	0	0	0	0	0	0
ACD	2349	882	1477	1292	1092	821	1334	1118
ACE	0	0	110	131	0	0	88	123
ACE2	0	0	2	1	0	4	1	3
ACER1	1	0	0	0	0	0	0	0
ACER2	754	345	81	71	375	643	103	210
ACER3	2772	1440	755	803	1529	2572	889	1143
ACHE	35	32	1734	1363	17	10	845	734
ACIN1	24951	9898	5179	4723	11000	9450	4992	4556
ACKR1	0	0	8	12	0	0	11	6
ACKR2	29	10	47	30	1	7	22	29
ACKR3	2	0	928	984	0	0	2310	3177
ACKR4	2	4	0	2	3	0	0	5
ACLY	28269	14229	11897	11567	11739	12180	12436	13256
ACMSD	1	0	0	0	1	4	0	0
ACN9	1487	709	357	401	444	794	456	490
ACO1	5981	3131	2131	1825	2899	4460	2425	2429
ACO2	6008	3060	2032	1940	3089	2951	2309	2324
ACOT1	139	49	8	0	33	62	16	4
ACOT11	1263	576	91	82	574	587	161	133
ACOT12	0	0	0	0	0	0	0	0
ACOT13	1594	962	169	188	421	496	164	236
ACOT2	1158	443	140	162	409	337	148	174
ACOT4	2	0	105	87	0	0	127	93
ACOT6	0	0	0	0	0	0	0	0
ACOT7	7372	2570	5841	4593	3537	3943	6294	6164
ACOT8	1472	776	1364	1240	631	639	1699	1623
ACOT9	11357	5143	1858	1777	4281	6571	2676	2847
ACOX1	4999	2339	684	678	2399	3241	1243	1207
ACOX2	2	0	28	28	12	0	40	30
ACOX3	1189	540	726	714	542	610	892	788
ACOXL	47	24	48	32	10	6	52	53
ACP1	10318	5288	3784	4152	3741	5210	3815	3905
ACP2	3772	1698	1172	1257	1884	1711	1814	1646
ACP5	2	1	51	40	2	0	72	122
ACP6	1451	740	457	456	476	727	678	635
ACPP	417	179	14	8	72	76	18	4
ACPT	15	10	2	3	11	6	2	8
ACR	8	0	0	2	0	6	2	0
ACRBP	49	4	3	7	8	27	0	3
ACRC	99	50	73	66	35	62	47	74
ACRV1	27	9	12	10	14	19	24	22
ACSBG1	7	3	4	2	4	4	4	4
ACSBG2	9	6	1	2	8	4	4	5
ACSF2	2260	1047	281	315	371	475	536	502
ACSF3	1352	715	581	563	689	689	897	766
ACSL1	3372	1766	1726	1675	1380	1723	2226	2006
ACSL3	15822	7256	4386	3925	5252	9358	5105	6426
ACSL4	4731	2820	3187	3104	2468	4770	4731	5808
ACSL5	599	292	58	92	176	325	161	196
ACSL6	8	1	10	10	2	2	10	18
ACSM1	31	2	4	0	22	9	0	0
ACSM2A	0	0	0	0	0	0	0	0
ACSM2B	0	0	0	0	0	0	0	0
ACSM3	254	90	2	6	35	63	9	15
ACSM4	0	0	29	15	0	0	47	77
ACSM5	0	0	0	2	0	0	0	2
ACSM6	2	0	0	0	0	0	0	1
ACSS1	689	278	1492	1692	240	359	1707	1715
ACSS2	7627	4417	1199	1134	1964	2258	1363	1654
ACSS3	0	0	309	300	0	0	334	460
ACTA1	12	6	2	0	6	11	0	6
ACTA2	492	294	10	5	78	68	14	17
ACTA2-AS1	20	5	0	2	5	6	0	2
ACTB	559922	193430	276521	218485	294484	359365	314901	317685
ACTBL2	30	18	187	158	6	30	303	384
ACTC1	0	0	0	4	0	4	0	0
ACTG1	220999	74654	88752	67480	184798	214493	155145	140819
ACTG2	29	8	0	0	27	12	0	0
ACTL10	0	0	1	0	0	0	0	0
ACTL6A	6711	2998	2448	2553	2535	3938	2447	2454
ACTL6B	0	0	0	0	0	8	0	4
ACTL7A	0	0	2	0	0	0	0	0
ACTL7B	0	0	0	0	0	0	0	4
ACTL8	213	83	18	16	90	69	6	14
ACTL9	0	0	0	0	0	0	0	0
ACTN1	35956	13739	12540	9032	19909	19714	13441	13026
ACTN1-AS1	18	6	0	0	2	0	0	4
ACTN2	0	0	0	0	0	0	0	0
ACTN3	0	0	0	0	0	0	1	0
ACTN4	76501	32878	62336	56801	54342	45779	62321	59586
ACTR10	6610	3406	1052	862	2310	3575	1178	1214
ACTR1A	8853	4174	3505	3019	3255	3371	3539	3511
ACTR1B	2769	1364	1861	1681	1183	1668	1734	1833
ACTR2	50503	22460	18626	17548	17949	29525	19952	24074
ACTR3	29304	12684	8605	7509	13200	19046	10771	11717
ACTR3B	1224	599	634	626	335	553	721	526
ACTR3C	462	193	84	54	151	222	81	100
ACTR5	2330	911	717	699	1065	1314	838	736
ACTR6	2407	1313	933	1006	796	1495	945	1124
ACTR8	2694	1379	1120	1067	1193	1345	1233	1239
ACTRT1	0	0	0	0	0	0	0	0
ACTRT2	0	0	0	0	0	2	0	0
ACTRT3	4	0	135	145	10	0	134	190
ACVR1	2436	1272	566	731	1144	1633	1211	1297
ACVR1B	4429	2293	840	953	1951	2590	1073	1283
ACVR1C	238	84	38	5	118	168	65	90
ACVR2A	1357	586	251	247	597	1079	424	494
ACVR2B	802	322	152	231	503	520	359	342
ACVR2B-AS1	34	26	35	31	11	7	75	72
ACVRL1	51	26	14	2	3	6	22	18
ACY1	39	22	13	23	26	36	13	11
ACY3	199	66	5	6	72	67	14	0
ACYP1	809	339	317	248	175	266	126	140
ACYP2	271	132	385	401	77	125	372	426
AD000091.2	0	0	0	0	0	0	0	0
AD000671.6	0	0	0	0	0	0	0	0
AD000684.2	17	20	15	9	51	35	14	32
AD001527.7	4	0	0	0	10	3	1	2
ADA	2055	1095	671	781	764	998	738	844
ADAD1	0	0	0	0	0	0	0	0
ADAD2	0	0	0	0	0	0	0	0
ADAL	716	326	525	370	289	397	457	603
ADAM10	13303	5979	4360	4606	5186	9520	5946	6783
ADAM11	25	14	234	197	16	8	143	166
ADAM12	0	0	29	30	0	0	61	49
ADAM15	24556	10798	7566	6604	9623	8359	8292	7599
ADAM17	2366	1091	2129	1352	1183	2028	2796	3859
ADAM18	0	0	0	0	0	1	0	0
ADAM19	2	0	315	391	0	0	366	411
ADAM2	0	0	0	0	0	0	0	0
ADAM20	0	0	0	0	9	6	0	0
ADAM20P1	2	6	8	7	4	12	6	4
ADAM21	30	24	74	48	39	42	64	92
ADAM22	2	0	180	169	0	0	238	238
ADAM23	2	0	232	180	8	4	204	196
ADAM28	0	0	0	2	0	0	0	0
ADAM29	0	0	0	2	0	0	0	0
ADAM30	0	0	0	0	0	0	0	0
ADAM32	12	17	8	0	10	19	3	4
ADAM33	0	0	2	0	0	0	13	3
ADAM7	0	0	0	0	0	0	0	0
ADAM8	175	56	105	120	85	145	145	152
ADAM9	31733	15646	3124	3036	16482	24645	4047	4664
ADAMDEC1	0	0	0	0	0	0	0	0
ADAMTS1	2	4	43	27	0	0	12	34
ADAMTS10	10	0	38	22	2	2	33	30
ADAMTS12	0	0	22	24	0	0	26	16
ADAMTS13	43	16	50	67	41	60	70	80
ADAMTS14	16	16	256	284	15	33	352	406
ADAMTS15	0	0	3712	3038	0	0	3141	2817
ADAMTS16	80	38	332	287	94	115	451	491
ADAMTS17	3	4	213	154	0	4	331	213
ADAMTS18	0	0	1	4	0	0	0	9
ADAMTS19	5	11	0	0	1	2	0	0
ADAMTS19-AS1	3	2	0	0	2	0	0	0
ADAMTS2	0	0	355	291	0	0	269	314
ADAMTS20	0	2	7	6	0	0	8	4
ADAMTS3	0	0	6	14	0	0	22	7
ADAMTS4	2	0	6	0	0	0	2	0
ADAMTS5	0	0	4	0	0	0	8	0
ADAMTS6	60	29	64	74	22	40	57	85
ADAMTS7	0	4	173	196	0	0	303	260
ADAMTS8	2	0	56	39	0	0	25	10
ADAMTS9	0	6	80	48	0	0	114	99
ADAMTS9-AS1	0	0	0	0	0	0	1	7
ADAMTS9-AS2	0	0	4	12	0	0	8	6
ADAMTSL1	0	0	4	4	0	0	0	0
ADAMTSL2	149	74	0	0	30	71	2	6
ADAMTSL3	6	0	134	84	0	0	135	105
ADAMTSL4	6	4	380	310	5	10	311	385
ADAMTSL4-AS1	0	0	0	0	2	0	0	0
ADAMTSL5	1122	508	518	512	599	560	591	569
ADAP1	1183	457	394	330	545	529	501	318
ADAP2	23	13	41	33	11	15	31	34
ADAR	40519	16949	11141	11271	18261	21664	14622	17714
ADARB1	2342	1096	1218	1109	863	847	1208	1182
ADARB2	3	0	0	0	0	2	0	0
ADARB2-AS1	0	0	3	1	0	0	3	10
ADAT1	1554	576	867	760	683	627	894	943
ADAT2	1020	382	401	446	533	740	532	717
ADAT3	724	263	41	57	273	204	75	62
ADCK1	1174	615	398	550	381	522	562	622
ADCK2	1974	780	952	780	860	764	945	618
ADCK3	32	16	17	1	12	21	7	3
ADCK4	3586	1625	332	330	1626	1350	379	393
ADCK5	801	328	270	272	363	358	278	300
ADCY1	0	0	1048	861	0	0	1056	966
ADCY10	6	7	3	0	0	8	0	0
ADCY2	0	0	1	6	0	0	4	10
ADCY3	4057	1641	1459	1303	2463	2554	1544	1611
ADCY4	0	0	4	0	0	0	2	10
ADCY5	2	0	3	10	4	2	22	14
ADCY6	2402	1375	1439	1192	908	985	1327	1483
ADCY7	1548	676	302	245	811	865	395	432
ADCY8	0	0	0	2	0	0	2	0
ADCY9	2005	1036	1105	1000	1117	1245	1339	1269
ADCYAP1	1	0	0	0	0	0	0	0
ADCYAP1R1	0	0	0	0	0	0	2	0
ADD1	13261	6450	4006	4411	6163	7266	5059	5461
ADD2	0	0	610	563	0	0	713	702
ADD3	16514	6249	1626	1442	4839	8815	1890	2739
ADD3-AS1	31	4	0	4	2	4	0	2
ADGB	0	0	0	0	0	0	0	0
ADH1A	0	0	0	0	0	0	0	0
ADH1B	0	0	0	0	0	0	0	0
ADH1C	0	0	0	2	0	0	0	0
ADH4	0	0	0	0	2	0	0	0
ADH5	11787	5864	5552	5614	4469	7413	6467	7401
ADH6	3	4	4	4	2	4	6	0
ADH7	0	0	0	0	0	0	0	0
ADHFE1	2	0	0	0	2	0	2	0
ADI1	2999	981	505	897	799	501	419	359
ADIG	0	0	0	0	0	0	0	0
ADIPOQ	0	0	0	0	0	0	0	0
ADIPOQ-AS1	0	0	0	0	0	0	0	0
ADIPOR1	14299	7127	6495	6370	6642	7083	7525	6878
ADIPOR2	10305	5672	3473	3525	4096	5138	3726	3772
ADIRF	0	0	0	0	0	0	0	0
ADIRF-AS1	963	308	94	86	310	332	122	199
ADK	6294	2651	1888	1713	2488	3897	2040	2007
ADM	32	14	1114	1177	9	28	1407	1166
ADM2	853	433	65	196	455	285	233	212
ADM5	131	39	35	44	118	89	63	55
ADNP	11959	4694	4501	3713	5990	9268	6400	8030
ADNP2	3880	1516	1857	1752	2089	2982	2776	2777
ADNP-AS1	59	31	53	37	27	32	58	53
ADO	3261	1337	1395	1269	1624	2584	1718	2120
ADORA1	443	167	184	155	95	101	152	149
ADORA2A	0	5	0	6	0	0	0	0
ADORA2A-AS1	4	2	2	2	4	0	13	4
ADORA2B	1167	466	1019	886	726	802	2100	1470
ADORA3	0	0	0	0	0	0	0	2
ADPGK	4698	2361	1361	1654	2344	3056	1642	1596
ADPGK-AS1	0	0	0	0	2	1	0	0
ADPRH	0	0	41	34	0	0	60	56
ADPRHL1	508	311	595	545	258	322	792	755
ADPRHL2	3986	1945	2330	2433	1550	1389	2184	1943
ADPRM	375	229	174	173	158	185	163	226
ADRA1A	0	0	0	0	0	0	0	0
ADRA1B	0	0	50	40	0	0	105	62
ADRA1D	34	22	18	8	10	16	4	13
ADRA2A	0	0	11	16	0	0	12	21
ADRA2B	42	18	12	13	10	12	7	10
ADRA2C	0	0	404	406	0	0	545	505
ADRB1	112	56	49	56	48	99	48	75
ADRB2	0	6	273	190	2	2	193	172
ADRB3	0	0	0	0	0	0	0	0
ADRBK1	7034	3328	2724	2685	3988	4097	2943	2994
ADRBK2	2091	940	288	223	920	1221	413	433
ADRM1	13539	6439	3995	3892	7344	6158	3856	3617
ADSL	327	225	628	660	160	273	686	810
ADSS	12037	5079	8208	8369	4973	6928	8541	8189
ADSSL1	113	34	241	159	50	33	217	245
ADTRP	2	0	8	14	0	0	5	24
AE000658.22	0	0	0	0	0	0	0	0
AE000658.31	0	0	0	0	0	0	0	0
AE000661.37	45	18	0	0	2	16	0	0
AE000661.50	0	0	0	0	0	0	0	0
AE000662.92	1	0	0	0	0	0	0	0
AE000662.93	0	8	1	0	0	3	0	0
AEBP1	0	6	26	38	0	0	10	20
AEBP2	4039	1948	1292	1325	1656	2436	1390	1575
AEN	13748	7741	995	1485	7250	7118	1192	1289
AES	14871	6154	4003	3699	4486	3873	3696	3248
AF001548.5	0	0	0	0	0	0	0	0
AF001548.6	0	0	0	0	0	0	0	0
AF001550.7	0	0	0	0	0	0	0	0
AF003625.3	2	0	0	0	0	0	1	4
AF003626.1	0	0	0	0	0	0	0	0
AF011889.2	2	0	1	4	1	2	4	0
AF015262.2	6	2	0	2	0	0	0	0
AF015720.3	0	0	0	0	0	0	0	0
AF038458.3	2	0	1	1	0	0	0	0
AF038458.5	0	0	0	0	0	0	0	1
AF064858.10	0	0	11	5	0	0	3	6
AF064858.6	21	7	0	2	4	8	2	4
AF064858.7	0	0	0	0	0	0	0	0
AF064858.8	0	0	6	6	0	0	0	8
AF064860.5	0	0	0	0	0	0	0	0
AF064860.7	0	0	0	0	0	0	0	2
AF067845.1	0	0	0	0	0	0	0	0
AF096876.1	0	0	0	0	0	0	0	0
AF121898.3	0	0	2	0	0	0	6	2
AF124730.4	2	0	0	0	0	2	0	0
AF127577.10	0	0	0	0	0	0	0	0
AF127577.11	0	0	0	0	0	0	0	0
AF127577.12	0	0	0	0	0	0	0	0
AF127577.8	0	0	0	8	0	0	0	6
AF127936.3	0	2	0	2	3	0	4	0
AF127936.7	8	0	12	1	7	6	12	8
AF127936.9	107	63	37	59	33	96	33	98
AF129075.5	4	0	0	2	13	37	8	22
AF129408.17	0	0	0	0	0	0	0	0
AF131215.2	0	0	2	0	0	0	0	5
AF131215.3	0	0	0	0	0	0	0	0
AF131215.4	0	0	0	0	0	0	0	0
AF131215.6	0	0	0	0	0	0	0	0
AF131215.8	0	0	0	0	0	0	0	0
AF131215.9	0	0	0	0	0	0	2	0
AF131216.1	12	8	26	14	13	17	24	10
AF131216.5	0	0	8	0	0	0	2	0
AF131216.6	4	3	8	8	12	6	3	27
AF131217.1	0	0	9	6	3	0	15	2
AF146191.4	6	2	0	0	4	0	3	0
AF178030.2	0	0	0	0	0	0	0	0
AF186192.1	0	0	0	0	0	0	0	0
AF186192.6	0	0	0	0	0	0	0	0
AF196970.3	0	0	0	0	0	0	0	0
AF196972.9	2	0	4	8	0	0	9	12
AF212831.2	0	0	0	0	0	0	0	0
AF213884.2	6	4	0	9	23	8	4	4
AF230666.2	3	12	8	9	4	15	2	7
AF240627.2	0	0	0	0	0	0	0	0
AF241725.4	0	0	0	0	0	0	0	0
AF241725.6	0	0	0	0	0	0	0	0
AFAP1	952	424	678	673	614	776	862	959
AFAP1-AS1	7	0	0	2	7	9	4	14
AFAP1L1	6	0	1955	2285	0	2	2311	1950
AFAP1L2	78	40	1440	1265	10	22	2233	1889
AFF1	2567	1128	1305	1355	964	1123	1660	2270
AFF2	0	0	0	2	0	0	0	2
AFF2-IT1	0	0	0	0	0	0	0	0
AFF3	0	0	6	8	0	0	20	9
AFF4	8632	3309	3544	2619	5937	9028	6016	9482
AFG3L2	7475	2977	3283	3341	3059	3658	3901	3778
AFM	2	0	0	0	0	0	0	0
AFMID	1415	596	339	346	385	377	320	363
AFP	10	0	0	0	6	7	0	0
AFTPH	3786	2058	1630	1726	1463	2736	2349	2779
AGA	2717	1223	208	296	1040	1602	311	245
AGAP1	5128	2123	1826	1872	2690	2521	2685	2308
AGAP10	155	71	16	27	93	140	19	39
AGAP11	0	0	0	1	0	0	0	2
AGAP1-IT1	15	7	13	2	4	8	13	4
AGAP2	50	27	9	14	5	0	22	32
AGAP2-AS1	47	7	23	24	15	2	9	22
AGAP3	7527	3029	3755	3740	3713	3330	4188	3753
AGAP4	307	207	153	102	241	245	181	200
AGAP5	2	0	0	0	0	3	0	0
AGAP6	9	8	12	15	26	16	6	13
AGBL1-AS1	0	0	0	0	0	0	0	0
AGBL2	40	16	17	19	20	26	17	33
AGBL3	274	112	34	7	72	141	21	22
AGBL4	0	0	16	28	0	0	31	18
AGBL4-IT1	0	0	0	0	0	0	0	0
AGBL5	1629	802	379	379	639	610	519	598
AGBL5-AS1	12	2	0	0	0	4	0	0
AGBL5-IT1	5	0	4	2	3	0	0	0
AGER	0	0	0	0	0	0	0	0
AGFG1	8538	2937	3925	2660	5192	6110	6164	5465
AGFG2	1010	322	970	434	348	449	856	723
AGGF1	1443	791	863	804	639	1158	1078	1241
AGK	937	543	410	443	392	540	495	488
AGL	2926	1355	915	947	1339	2734	1621	2025
AGMAT	8	0	172	243	0	0	164	160
AGMO	2	0	8	8	0	0	8	2
AGO1	3773	1808	4530	4561	1319	1495	6791	6678
[truncated: 31,606 more rows]

## Sheet: Table S8
Table S8. Gene markers for Seurat cluster annoation
Gene	Cell type	Reference (DOI)
EPCAM	Gastric adenocarcinoma cells	10.1007/s00432-009-0569-5
TFF3	Gastric adenocarcinoma cells	10.7150/ijms.5500
ACTA2	Smooth muscle/fibroblasts	10.1016/j.celrep.2018.03.010
COL1A1	Fibroblasts	10.1016/j.celrep.2018.03.010
THY1	Fibroblasts	10.1016/j.celrep.2018.03.010
DCN	Fibroblasts	10.1016/j.jid.2018.01.016
PECAM1	Endothelium	10.1155/2017/9759735
SELE	Endothelium	10.1155/2017/9759735
ENG	Endothelium	10.1155/2017/9759735
VWF	Endothelium	10.1155/2017/9759735
CD3D	T-cells	10.1186/s40425-017-0215-14
CD4	T-cells	10.1158/1078-0432.CCR-19-3231
IL7R	T-cells	10.1158/1078-0432.CCR-19-3231
CD8A	T-cells	10.1186/s40425-017-0215-8
CD8B	T-cells	10.1186/s40425-017-0215-8
MS4A1	B-cells	10.1186/s40425-017-0215-8
CD19	B-cells	10.1186/s40425-017-0215-8
CD79	B-cells	10.1038/ncomms14049
TPSB2	Mast cells	10.1186/s40425-017-0215-13
CD14	myeloid cell	10.1158/1078-0432.CCR-19-3231
FCGR3A	myeloid cell	10.1158/1078-0432.CCR-19-3231
CD68	myeloid cell	10.1158/1078-0432.CCR-19-3231
IL3RA	plasmacytoid dendritic cells	10.1158/1078-0432.CCR-19-3231
CLEC4C	plasmacytoid dendritic cells	10.1158/1078-0432.CCR-19-3231

## Sheet: Table S9
Table S9. Parameters for the molecular docking procedure.
Parameters	Value
size of energy grid box	50 × 50 × 50 Å
energy grid spacing	0.375 Å
number of individuals in a population	150
rate of gene mutation	0.02
maximum number of energy evaluations	2.5 × 106
maximum number of generations	2.7 × 104

[truncated: 2 more sheets: Table S10, Table S11]
